# Supplementary material for: Assessing the reliability of baseline maximum voluntary contraction protocols
Source: PeerJ. 2026 Feb 24;14:e20848. doi: 10.7717/peerj.20848 (PMC12947764; doi:10.7717/peerj.20848)
Supplement: Supplemental Information 1 — R script performing data preprocessing, visualization, and statistical analysis of hand grip exertion trials. Includes boxplots, normality checks, repeated-measures ANOVA, mixed-effects modeling with lmerTest and buildmer, post-hoc comparisons with emmeans, and effect size calculations. [file peerj-14-20848-s001.r]

library(rstatix)
library(ggplot2)
library(lmerTest) 
library(ggpubr)
library(sjPlot)
library(buildmer)
library(emmeans)
library(glmmTMB)
library(sjmisc)
library(sjstats)
library(effectsize)

Grip.Strength.Data <- read.csv("C:/Users/gilli/Desktop/Final Paper Results/GripStrengthData.csv")

Grip.Strength.Data$Session <- as.factor(Grip.Strength.Data$Session)
Grip.Strength.Data$ExertionNumber <- as.factor(Grip.Strength.Data$ExertionNumber)
Grip.Strength.Data$Participant <- as.factor(Grip.Strength.Data$Participant)

Grip.Strength.Data$CorrectedMVC_Log <- log(Grip.Strength.Data$CorrectedMVC+1)
Grip.Strength.Data$CorrectedMVC_Sqrt <- sqrt(Grip.Strength.Data$CorrectedMVC)


ggplot(Grip.Strength.Data, aes(x = ExertionType, y = CorrectedMVC)) + geom_boxplot()

ggplot(Grip.Strength.Data, aes(x = ExertionNumber, y = CorrectedMVC)) + geom_point()


ggplot(Grip.Strength.Data, aes(x = factor(ExertionNumber), y = CorrectedMVC )) + geom_boxplot() 


ggqqplot(Grip.Strength.Data, x = "CorrectedMVC_Sqrt", ggtheme = theme_bw()) +
  facet_grid(ExertionType ~ ExertionNumber, labeller = "label_both")

res.aov <- anova_test(
  data = Grip.Strength.Data, dv = CorrectedMVC, wid = Participant,
  within = c(ExertionNumber, Session)
)
get_anova_table(res.aov)


 ggplot(Grip.Strength.Data, aes(x = factor(ExertionNumber),y = CorrectedMVC, fill = ExertionType)) + 
  geom_boxplot() +
  ylab("MVIC Value") + xlab("Number of Contractions") +
  theme_pubr(base_size = 10) + theme(text = element_text(face='bold')) +
  theme(legend.text = element_text(size=10),legend.title =  element_text(size=10)) +
  labs(col='Contraction Type', shape = 'Contraction Type') + 
  scale_fill_manual(values = c("#A7A8AA"))


 buildmer(CorrectedMVC ~ ExertionNumber*Session + (Session|Participant), data = Grip.Strength.Data)
 testGrip <- lmer(log(CorrectedMVC) ~ Session + ExertionNumber + Session:ExertionNumber +  
                (Session | Participant), data = Grip.Strength.Data)
 plot_model(testGrip, type = "diag")
 anova(testGrip)
 
 testGrip.emmeans <- emmeans(testGrip, "ExertionNumber", type = "response")
 
Grip.Comparisons <- pairs(testGrip.emmeans, infer = TRUE, adjust = "none", type = "response")
 

eta_squared(testGrip)


summarize(Grip.Strength.Data)


Grip.Strength.Data %>% group_by(ExertionNumber) %>% summarize(Average = mean(CorrectedMVC))


Grip.Strength.Data %>% group_by(ExertionNumber) %>% summarize(Average = sd(CorrectedMVC))


 
