# Supplementary material for: Assessing the reliability of baseline maximum voluntary contraction protocols
Source: PeerJ. 2026 Feb 24;14:e20848. doi: 10.7717/peerj.20848 (PMC12947764; doi:10.7717/peerj.20848)
Supplement: Supplemental Information 3 — R script calculating intraclass correlation coefficients (ICCs) and standard error of measurement (SEM) for knee, elbow, and grip maximum voluntary contraction datasets. Analyses are performed both with and without the first trial (familiarization) included. [file peerj-14-20848-s003.r]

library ("psych")

?ICC

######################################################################
################################Knee##################################
#Load Knee MVCs
KneeMax5 <-  read.csv ("C:/Users/gilli/.QtWebEngineProcess/Desktop/Final Paper Results/Knee/KneeMax5.csv") 
KneeMax4 <-  read.csv ("C:/Users/gilli/.QtWebEngineProcess/Desktop/Final Paper Results/Knee/KneeMax4.csv")
KneeMax3 <-  read.csv ("C:/Users/gilli/.QtWebEngineProcess/Desktop/Final Paper Results/Knee/KneeMax3.csv")
KneeMax2 <-  read.csv ("C:/Users/gilli/.QtWebEngineProcess/Desktop/Final Paper Results/Knee/KneeMax2.csv")
KneeMax1 <-  read.csv ("C:/Users/gilli/.QtWebEngineProcess/Desktop/Final Paper Results/Knee/KneeMax1.csv")
KneeAvg5 <-  read.csv ("C:/Users/gilli/.QtWebEngineProcess/Desktop/Final Paper Results/Knee/KneeAvg5.csv")
KneeAvg4 <-  read.csv ("C:/Users/gilli/.QtWebEngineProcess/Desktop/Final Paper Results/Knee/KneeAvg4.csv")
KneeAvg3 <-  read.csv ("C:/Users/gilli/.QtWebEngineProcess/Desktop/Final Paper Results/Knee/KneeAvg3.csv")
KneeAvg2 <-  read.csv ("C:/Users/gilli/.QtWebEngineProcess/Desktop/Final Paper Results/Knee/KneeAvg2.csv")

PracticeKneeMax4 <-  read.csv ("C:/Users/gilli/.QtWebEngineProcess/Desktop/Final Paper Results/Knee/PracticeKneeMax4.csv")
PracticeKneeMax3 <-  read.csv ("C:/Users/gilli/.QtWebEngineProcess/Desktop/Final Paper Results/Knee/PracticeKneeMax3.csv")
PracticeKneeMax2 <-  read.csv ("C:/Users/gilli/.QtWebEngineProcess/Desktop/Final Paper Results/Knee/PracticeKneeMax2.csv")
PracticeKneeMax1 <-  read.csv ("C:/Users/gilli/.QtWebEngineProcess/Desktop/Final Paper Results/Knee/PracticeKneeMax1.csv")
PracticeKneeAvg4 <-  read.csv ("C:/Users/gilli/.QtWebEngineProcess/Desktop/Final Paper Results/Knee/PracticeKneeAvg4.csv")
PracticeKneeAvg3 <-  read.csv ("C:/Users/gilli/.QtWebEngineProcess/Desktop/Final Paper Results/Knee/PracticeKneeAvg3.csv")
PracticeKneeAvg2 <-  read.csv ("C:/Users/gilli/.QtWebEngineProcess/Desktop/Final Paper Results/Knee/PracticeKneeAvg2.csv")

####Calculation for Knee ICCs####

#With Familiarization counted as a session#
ICCKneeMax5 <- ICC(KneeMax5)
ICCKneeMax4 <- ICC(KneeMax4)
ICCKneeMax3 <- ICC(KneeMax3)
ICCKneeMax2 <- ICC(KneeMax2)
ICCKneeMax1 <- ICC(KneeMax1)
ICCKneeAvg5 <- ICC(KneeAvg5)
ICCKneeAvg4 <- ICC(KneeAvg4)
ICCKneeAvg3 <- ICC(KneeAvg3)
ICCKneeAvg2 <- ICC(KneeAvg2)

ICCPracticeKneeMax4 <- ICC(PracticeKneeMax4)
ICCPracticeKneeMax3 <- ICC(PracticeKneeMax3)
ICCPracticeKneeMax2 <- ICC(PracticeKneeMax2)
ICCPracticeKneeMax1 <- ICC(PracticeKneeMax1)
ICCPracticeKneeAvg4 <- ICC(PracticeKneeAvg4)
ICCPracticeKneeAvg3 <- ICC(PracticeKneeAvg3)
ICCPracticeKneeAvg2 <- ICC(PracticeKneeAvg2)

#Without Familiarization couning as a session#
ICCKneeMax5.Skip1 <- ICC(KneeMax5[,2:4])
ICCKneeMax4.Skip1 <- ICC(KneeMax4[,2:4])
ICCKneeMax3.Skip1 <- ICC(KneeMax3[,2:4])
ICCKneeMax2.Skip1 <- ICC(KneeMax2[,2:4])
ICCKneeMax1.Skip1 <- ICC(KneeMax1[,2:4])
ICCKneeAvg5.Skip1 <- ICC(KneeAvg5[,2:4])
ICCKneeAvg4.Skip1 <- ICC(KneeAvg4[,2:4])
ICCKneeAvg3.Skip1 <- ICC(KneeAvg3[,2:4])
ICCKneeAvg2.Skip1 <- ICC(KneeAvg2[,2:4])

ICCPracticeKneeMax4.Skip1 <- ICC(PracticeKneeMax4[,2:4])
ICCPracticeKneeMax3.Skip1 <- ICC(PracticeKneeMax3[,2:4])
ICCPracticeKneeMax2.Skip1 <- ICC(PracticeKneeMax2[,2:4])
ICCPracticeKneeMax1.Skip1 <- ICC(PracticeKneeMax1[,2:4])
ICCPracticeKneeAvg4.Skip1 <- ICC(PracticeKneeAvg4[,2:4])
ICCPracticeKneeAvg3.Skip1 <- ICC(PracticeKneeAvg3[,2:4])
ICCPracticeKneeAvg2.Skip1 <- ICC(PracticeKneeAvg2[,2:4])

####Run Knee ICCs#### 

#With Familiarization counted as a session#
ICCKneeMax5
ICCKneeMax4 
ICCKneeMax3 
ICCKneeMax2 
ICCKneeMax1 
ICCKneeAvg5 
ICCKneeAvg4 
ICCKneeAvg3 
ICCKneeAvg2

ICCPracticeKneeMax4 
ICCPracticeKneeMax3 
ICCPracticeKneeMax2 
ICCPracticeKneeMax1 
ICCPracticeKneeAvg4 
ICCPracticeKneeAvg3 
ICCPracticeKneeAvg2

#Without Familiarization couning as a session#
ICCKneeMax5.Skip1
ICCKneeMax4.Skip1 
ICCKneeMax3.Skip1
ICCKneeMax2.Skip1
ICCKneeMax1.Skip1
ICCKneeAvg5.Skip1
ICCKneeAvg4.Skip1
ICCKneeAvg3.Skip1
ICCKneeAvg2.Skip1

ICCPracticeKneeMax4.Skip1 
ICCPracticeKneeMax3.Skip1
ICCPracticeKneeMax2.Skip1
ICCPracticeKneeMax1.Skip1
ICCPracticeKneeAvg4.Skip1
ICCPracticeKneeAvg3.Skip1
ICCPracticeKneeAvg2.Skip1

####SEM Calculations####

#With Familiarization counted as a session#
(SEMKneeMax5 <- sqrt(ICCKneeMax5$MSW))
(SEMKneeMax4 <- sqrt(ICCKneeMax4$MSW))
(SEMKneeMax3 <- sqrt(ICCKneeMax3$MSW))
(SEMKneeMax2 <- sqrt(ICCKneeMax2$MSW))
(SEMKneeMax1 <- sqrt(ICCKneeMax1$MSW))
(SEMKneeAvg5 <- sqrt(ICCKneeAvg5$MSW))
(SEMKneeAvg4 <- sqrt(ICCKneeAvg4$MSW))
(SEMKneeAvg3 <- sqrt(ICCKneeAvg3$MSW))
(SEMKneeAvg2 <- sqrt(ICCKneeAvg2$MSW))

(SEMPracticeKneeMax4 <- sqrt(ICCPracticeKneeMax4$MSW))
(SEMPracticeKneeMax3 <- sqrt(ICCPracticeKneeMax3$MSW))
(SEMPracticeKneeMax2 <- sqrt(ICCPracticeKneeMax2$MSW))
(SEMPracticeKneeMax1 <- sqrt(ICCPracticeKneeMax1$MSW))
(SEMPracticeKneeAvg4 <- sqrt(ICCPracticeKneeAvg4$MSW))
(SEMPracticeKneeAvg3 <- sqrt(ICCPracticeKneeAvg3$MSW))
(SEMPracticeKneeAvg2 <- sqrt(ICCPracticeKneeAvg2$MSW))

#Without Familiarization couning as a session#
(SEMKneeMax5.Skip1 <- sqrt(ICCKneeMax5.Skip1$MSW))
(SEMKneeMax4.Skip1 <- sqrt(ICCKneeMax4.Skip1$MSW))
(SEMKneeMax3.Skip1 <- sqrt(ICCKneeMax3.Skip1$MSW))
(SEMKneeMax2.Skip1 <- sqrt(ICCKneeMax2.Skip1$MSW))
(SEMKneeMax1.Skip1 <- sqrt(ICCKneeMax1.Skip1$MSW))
(SEMKneeAvg5.Skip1 <- sqrt(ICCKneeAvg5.Skip1$MSW))
(SEMKneeAvg4.Skip1 <- sqrt(ICCKneeAvg4.Skip1$MSW))
(SEMKneeAvg3.Skip1 <- sqrt(ICCKneeAvg3.Skip1$MSW))
(SEMKneeAvg2.Skip1 <- sqrt(ICCKneeAvg2.Skip1$MSW))

(SEMPracticeKneeMax4.Skip1 <- sqrt(ICCPracticeKneeMax4.Skip1$MSW))
(SEMPracticeKneeMax3.Skip1 <- sqrt(ICCPracticeKneeMax3.Skip1$MSW))
(SEMPracticeKneeMax2.Skip1 <- sqrt(ICCPracticeKneeMax2.Skip1$MSW))
(SEMPracticeKneeMax1.Skip1 <- sqrt(ICCPracticeKneeMax1.Skip1$MSW))
(SEMPracticeKneeAvg4.Skip1 <- sqrt(ICCPracticeKneeAvg4.Skip1$MSW))
(SEMPracticeKneeAvg3.Skip1 <- sqrt(ICCPracticeKneeAvg3.Skip1$MSW))
(SEMPracticeKneeAvg2.Skip1 <- sqrt(ICCPracticeKneeAvg2.Skip1$MSW))

####SEM as % of Grand Mean and Grand Mean####

#With Familiarization counted as a session#
mean(ICCKneeMax5[["summary"]]@frame[["values"]])
mean(ICCKneeMax4[["summary"]]@frame[["values"]])
mean(ICCKneeMax3[["summary"]]@frame[["values"]])
mean(ICCKneeMax2[["summary"]]@frame[["values"]])
mean(ICCKneeMax1[["summary"]]@frame[["values"]])
mean(ICCKneeAvg5[["summary"]]@frame[["values"]])
mean(ICCKneeAvg4[["summary"]]@frame[["values"]])
mean(ICCKneeAvg3[["summary"]]@frame[["values"]])
mean(ICCKneeAvg2[["summary"]]@frame[["values"]])

mean(ICCPracticeKneeMax4[["summary"]]@frame[["values"]])
mean(ICCPracticeKneeMax3[["summary"]]@frame[["values"]])
mean(ICCPracticeKneeMax2[["summary"]]@frame[["values"]])
mean(ICCPracticeKneeMax1[["summary"]]@frame[["values"]])
mean(ICCPracticeKneeAvg4[["summary"]]@frame[["values"]])
mean(ICCPracticeKneeAvg3[["summary"]]@frame[["values"]])
mean(ICCPracticeKneeAvg2[["summary"]]@frame[["values"]])

#Without Familiarization couning as a session#
mean(ICCKneeMax5.Skip1[["summary"]]@frame[["values"]])
mean(ICCKneeMax4.Skip1[["summary"]]@frame[["values"]])
mean(ICCKneeMax3.Skip1[["summary"]]@frame[["values"]])
mean(ICCKneeMax2.Skip1[["summary"]]@frame[["values"]])
mean(ICCKneeMax1.Skip1[["summary"]]@frame[["values"]])
mean(ICCKneeAvg5.Skip1[["summary"]]@frame[["values"]])
mean(ICCKneeAvg4.Skip1[["summary"]]@frame[["values"]])
mean(ICCKneeAvg3.Skip1[["summary"]]@frame[["values"]])
mean(ICCKneeAvg2.Skip1[["summary"]]@frame[["values"]])

mean(ICCPracticeKneeMax4.Skip1[["summary"]]@frame[["values"]])
mean(ICCPracticeKneeMax3.Skip1[["summary"]]@frame[["values"]])
mean(ICCPracticeKneeMax2.Skip1[["summary"]]@frame[["values"]])
mean(ICCPracticeKneeMax1.Skip1[["summary"]]@frame[["values"]])
mean(ICCPracticeKneeAvg4.Skip1[["summary"]]@frame[["values"]])
mean(ICCPracticeKneeAvg3.Skip1[["summary"]]@frame[["values"]])
mean(ICCPracticeKneeAvg2.Skip1[["summary"]]@frame[["values"]])


######################################################################
################################Elbow#################################
#Load Elbow MVCs
ElbowMax5 <-  read.csv ("C:/Users/gilli/.QtWebEngineProcess/Desktop/Final Paper Results/Elbow/ElbowMax5.csv") 
ElbowMax4 <-  read.csv ("C:/Users/gilli/.QtWebEngineProcess/Desktop/Final Paper Results/Elbow/ElbowMax4.csv")
ElbowMax3 <-  read.csv ("C:/Users/gilli/.QtWebEngineProcess/Desktop/Final Paper Results/Elbow/ElbowMax3.csv")
ElbowMax2 <-  read.csv ("C:/Users/gilli/.QtWebEngineProcess/Desktop/Final Paper Results/Elbow/ElbowMax2.csv")
ElbowMax1 <-  read.csv ("C:/Users/gilli/.QtWebEngineProcess/Desktop/Final Paper Results/Elbow/ElbowMax1.csv")
ElbowAvg5 <-  read.csv ("C:/Users/gilli/.QtWebEngineProcess/Desktop/Final Paper Results/Elbow/ElbowAvg5.csv")
ElbowAvg4 <-  read.csv ("C:/Users/gilli/.QtWebEngineProcess/Desktop/Final Paper Results/Elbow/ElbowAvg4.csv")
ElbowAvg3 <-  read.csv ("C:/Users/gilli/.QtWebEngineProcess/Desktop/Final Paper Results/Elbow/ElbowAvg3.csv")
ElbowAvg2 <-  read.csv ("C:/Users/gilli/.QtWebEngineProcess/Desktop/Final Paper Results/Elbow/ElbowAvg2.csv")

PracticeElbowMax4 <-  read.csv ("C:/Users/gilli/.QtWebEngineProcess/Desktop/Final Paper Results/Elbow/PracticeElbowMax4.csv")
PracticeElbowMax3 <-  read.csv ("C:/Users/gilli/.QtWebEngineProcess/Desktop/Final Paper Results/Elbow/PracticeElbowMax3.csv")
PracticeElbowMax2 <-  read.csv ("C:/Users/gilli/.QtWebEngineProcess/Desktop/Final Paper Results/Elbow/PracticeElbowMax2.csv")
PracticeElbowMax1 <-  read.csv ("C:/Users/gilli/.QtWebEngineProcess/Desktop/Final Paper Results/Elbow/PracticeElbowMax1.csv")
PracticeElbowAvg4 <-  read.csv ("C:/Users/gilli/.QtWebEngineProcess/Desktop/Final Paper Results/Elbow/PracticeElbowAvg4.csv")
PracticeElbowAvg3 <-  read.csv ("C:/Users/gilli/.QtWebEngineProcess/Desktop/Final Paper Results/Elbow/PracticeElbowAvg3.csv")
PracticeElbowAvg2 <-  read.csv ("C:/Users/gilli/.QtWebEngineProcess/Desktop/Final Paper Results/Elbow/PracticeElbowAvg2.csv")

####Calculation for Elbow ICCs####

#With Familiarization counted as a session#
ICCElbowMax5 <- ICC(ElbowMax5)
ICCElbowMax4 <- ICC(ElbowMax4)
ICCElbowMax3 <- ICC(ElbowMax3)
ICCElbowMax2 <- ICC(ElbowMax2)
ICCElbowMax1 <- ICC(ElbowMax1)
ICCElbowAvg5 <- ICC(ElbowAvg5)
ICCElbowAvg4 <- ICC(ElbowAvg4)
ICCElbowAvg3 <- ICC(ElbowAvg3)
ICCElbowAvg2 <- ICC(ElbowAvg2)

ICCPracticeElbowMax4 <- ICC(PracticeElbowMax4)
ICCPracticeElbowMax3 <- ICC(PracticeElbowMax3)
ICCPracticeElbowMax2 <- ICC(PracticeElbowMax2)
ICCPracticeElbowMax1 <- ICC(PracticeElbowMax1)
ICCPracticeElbowAvg4 <- ICC(PracticeElbowAvg4)
ICCPracticeElbowAvg3 <- ICC(PracticeElbowAvg3)
ICCPracticeElbowAvg2 <- ICC(PracticeElbowAvg2)

#Without Familiarization couning as a session#
ICCElbowMax5.Skip1 <- ICC(ElbowMax5[,2:4])
ICCElbowMax4.Skip1 <- ICC(ElbowMax4[,2:4])
ICCElbowMax3.Skip1 <- ICC(ElbowMax3[,2:4])
ICCElbowMax2.Skip1 <- ICC(ElbowMax2[,2:4])
ICCElbowMax1.Skip1 <- ICC(ElbowMax1[,2:4])
ICCElbowAvg5.Skip1 <- ICC(ElbowAvg5[,2:4])
ICCElbowAvg4.Skip1 <- ICC(ElbowAvg4[,2:4])
ICCElbowAvg3.Skip1 <- ICC(ElbowAvg3[,2:4])
ICCElbowAvg2.Skip1 <- ICC(ElbowAvg2[,2:4])

ICCPracticeElbowMax4.Skip1 <- ICC(PracticeElbowMax4[,2:4])
ICCPracticeElbowMax3.Skip1 <- ICC(PracticeElbowMax3[,2:4])
ICCPracticeElbowMax2.Skip1 <- ICC(PracticeElbowMax2[,2:4])
ICCPracticeElbowMax1.Skip1 <- ICC(PracticeElbowMax1[,2:4])
ICCPracticeElbowAvg4.Skip1 <- ICC(PracticeElbowAvg4[,2:4])
ICCPracticeElbowAvg3.Skip1 <- ICC(PracticeElbowAvg3[,2:4])
ICCPracticeElbowAvg2.Skip1 <- ICC(PracticeElbowAvg2[,2:4])

####Run Elbow ICCs#### 

#With Familiarization counted as a session#
ICCElbowMax5
ICCElbowMax4 
ICCElbowMax3 
ICCElbowMax2 
ICCElbowMax1 
ICCElbowAvg5 
ICCElbowAvg4 
ICCElbowAvg3 
ICCElbowAvg2

ICCPracticeElbowMax4 
ICCPracticeElbowMax3 
ICCPracticeElbowMax2 
ICCPracticeElbowMax1 
ICCPracticeElbowAvg4 
ICCPracticeElbowAvg3 
ICCPracticeElbowAvg2

#Without Familiarization couning as a session#
ICCElbowMax5.Skip1
ICCElbowMax4.Skip1 
ICCElbowMax3.Skip1
ICCElbowMax2.Skip1
ICCElbowMax1.Skip1
ICCElbowAvg5.Skip1
ICCElbowAvg4.Skip1
ICCElbowAvg3.Skip1
ICCElbowAvg2.Skip1

ICCPracticeElbowMax4.Skip1 
ICCPracticeElbowMax3.Skip1
ICCPracticeElbowMax2.Skip1
ICCPracticeElbowMax1.Skip1
ICCPracticeElbowAvg4.Skip1
ICCPracticeElbowAvg3.Skip1
ICCPracticeElbowAvg2.Skip1

####SEM Calculations####

#With Familiarization counted as a session#
(SEMElbowMax5 <- sqrt(ICCElbowMax5$MSW))
(SEMElbowMax4 <- sqrt(ICCElbowMax4$MSW))
(SEMElbowMax3 <- sqrt(ICCElbowMax3$MSW))
(SEMElbowMax2 <- sqrt(ICCElbowMax2$MSW))
(SEMElbowMax1 <- sqrt(ICCElbowMax1$MSW))
(SEMElbowAvg5 <- sqrt(ICCElbowAvg5$MSW))
(SEMElbowAvg4 <- sqrt(ICCElbowAvg4$MSW))
(SEMElbowAvg3 <- sqrt(ICCElbowAvg3$MSW))
(SEMElbowAvg2 <- sqrt(ICCElbowAvg2$MSW))

(SEMPracticeElbowMax4 <- sqrt(ICCPracticeElbowMax4$MSW))
(SEMPracticeElbowMax3 <- sqrt(ICCPracticeElbowMax3$MSW))
(SEMPracticeElbowMax2 <- sqrt(ICCPracticeElbowMax2$MSW))
(SEMPracticeElbowMax1 <- sqrt(ICCPracticeElbowMax1$MSW))
(SEMPracticeElbowAvg4 <- sqrt(ICCPracticeElbowAvg4$MSW))
(SEMPracticeElbowAvg3 <- sqrt(ICCPracticeElbowAvg3$MSW))
(SEMPracticeElbowAvg2 <- sqrt(ICCPracticeElbowAvg2$MSW))

#Without Familiarization couning as a session#
(SEMElbowMax5.Skip1 <- sqrt(ICCElbowMax5.Skip1$MSW))
(SEMElbowMax4.Skip1 <- sqrt(ICCElbowMax4.Skip1$MSW))
(SEMElbowMax3.Skip1 <- sqrt(ICCElbowMax3.Skip1$MSW))
(SEMElbowMax2.Skip1 <- sqrt(ICCElbowMax2.Skip1$MSW))
(SEMElbowMax1.Skip1 <- sqrt(ICCElbowMax1.Skip1$MSW))
(SEMElbowAvg5.Skip1 <- sqrt(ICCElbowAvg5.Skip1$MSW))
(SEMElbowAvg4.Skip1 <- sqrt(ICCElbowAvg4.Skip1$MSW))
(SEMElbowAvg3.Skip1 <- sqrt(ICCElbowAvg3.Skip1$MSW))
(SEMElbowAvg2.Skip1 <- sqrt(ICCElbowAvg2.Skip1$MSW))

(SEMPracticeElbowMax4.Skip1 <- sqrt(ICCPracticeElbowMax4.Skip1$MSW))
(SEMPracticeElbowMax3.Skip1 <- sqrt(ICCPracticeElbowMax3.Skip1$MSW))
(SEMPracticeElbowMax2.Skip1 <- sqrt(ICCPracticeElbowMax2.Skip1$MSW))
(SEMPracticeElbowMax1.Skip1 <- sqrt(ICCPracticeElbowMax1.Skip1$MSW))
(SEMPracticeElbowAvg4.Skip1 <- sqrt(ICCPracticeElbowAvg4.Skip1$MSW))
(SEMPracticeElbowAvg3.Skip1 <- sqrt(ICCPracticeElbowAvg3.Skip1$MSW))
(SEMPracticeElbowAvg2.Skip1 <- sqrt(ICCPracticeElbowAvg2.Skip1$MSW))

####SEM as % of Grand Mean and Grand Mean####

#With Familiarization counted as a session#
mean(ICCElbowMax5[["summary"]]@frame[["values"]])
mean(ICCElbowMax4[["summary"]]@frame[["values"]])
mean(ICCElbowMax3[["summary"]]@frame[["values"]])
mean(ICCElbowMax2[["summary"]]@frame[["values"]])
mean(ICCElbowMax1[["summary"]]@frame[["values"]])
mean(ICCElbowAvg5[["summary"]]@frame[["values"]])
mean(ICCElbowAvg4[["summary"]]@frame[["values"]])
mean(ICCElbowAvg3[["summary"]]@frame[["values"]])
mean(ICCElbowAvg2[["summary"]]@frame[["values"]])

mean(ICCPracticeElbowMax4[["summary"]]@frame[["values"]])
mean(ICCPracticeElbowMax3[["summary"]]@frame[["values"]])
mean(ICCPracticeElbowMax2[["summary"]]@frame[["values"]])
mean(ICCPracticeElbowMax1[["summary"]]@frame[["values"]])
mean(ICCPracticeElbowAvg4[["summary"]]@frame[["values"]])
mean(ICCPracticeElbowAvg3[["summary"]]@frame[["values"]])
mean(ICCPracticeElbowAvg2[["summary"]]@frame[["values"]])

#Without Familiarization couning as a session#
mean(ICCElbowMax5.Skip1[["summary"]]@frame[["values"]])
mean(ICCElbowMax4.Skip1[["summary"]]@frame[["values"]])
mean(ICCElbowMax3.Skip1[["summary"]]@frame[["values"]])
mean(ICCElbowMax2.Skip1[["summary"]]@frame[["values"]])
mean(ICCElbowMax1.Skip1[["summary"]]@frame[["values"]])
mean(ICCElbowAvg5.Skip1[["summary"]]@frame[["values"]])
mean(ICCElbowAvg4.Skip1[["summary"]]@frame[["values"]])
mean(ICCElbowAvg3.Skip1[["summary"]]@frame[["values"]])
mean(ICCElbowAvg2.Skip1[["summary"]]@frame[["values"]])

mean(ICCPracticeElbowMax4.Skip1[["summary"]]@frame[["values"]])
mean(ICCPracticeElbowMax3.Skip1[["summary"]]@frame[["values"]])
mean(ICCPracticeElbowMax2.Skip1[["summary"]]@frame[["values"]])
mean(ICCPracticeElbowMax1.Skip1[["summary"]]@frame[["values"]])
mean(ICCPracticeElbowAvg4.Skip1[["summary"]]@frame[["values"]])
mean(ICCPracticeElbowAvg3.Skip1[["summary"]]@frame[["values"]])
mean(ICCPracticeElbowAvg2.Skip1[["summary"]]@frame[["values"]])

######################################################################
################################Grip#################################
#Load Grip MVCs
GripMax5 <-  read.csv ("C:/Users/gilli/.QtWebEngineProcess/Desktop/Final Paper Results/Grip/GripMax5.csv") 
GripMax4 <-  read.csv ("C:/Users/gilli/.QtWebEngineProcess/Desktop/Final Paper Results/Grip/GripMax4.csv")
GripMax3 <-  read.csv ("C:/Users/gilli/.QtWebEngineProcess/Desktop/Final Paper Results/Grip/GripMax3.csv")
GripMax2 <-  read.csv ("C:/Users/gilli/.QtWebEngineProcess/Desktop/Final Paper Results/Grip/GripMax2.csv")
GripMax1 <-  read.csv ("C:/Users/gilli/.QtWebEngineProcess/Desktop/Final Paper Results/Grip/GripMax1.csv")
GripAvg5 <-  read.csv ("C:/Users/gilli/.QtWebEngineProcess/Desktop/Final Paper Results/Grip/GripAvg5.csv")
GripAvg4 <-  read.csv ("C:/Users/gilli/.QtWebEngineProcess/Desktop/Final Paper Results/Grip/GripAvg4.csv")
GripAvg3 <-  read.csv ("C:/Users/gilli/.QtWebEngineProcess/Desktop/Final Paper Results/Grip/GripAvg3.csv")
GripAvg2 <-  read.csv ("C:/Users/gilli/.QtWebEngineProcess/Desktop/Final Paper Results/Grip/GripAvg2.csv")

PracticeGripMax4 <-  read.csv ("C:/Users/gilli/.QtWebEngineProcess/Desktop/Final Paper Results/Grip/PracticeGripMax4.csv")
PracticeGripMax3 <-  read.csv ("C:/Users/gilli/.QtWebEngineProcess/Desktop/Final Paper Results/Grip/PracticeGripMax3.csv")
PracticeGripMax2 <-  read.csv ("C:/Users/gilli/.QtWebEngineProcess/Desktop/Final Paper Results/Grip/PracticeGripMax2.csv")
PracticeGripMax1 <-  read.csv ("C:/Users/gilli/.QtWebEngineProcess/Desktop/Final Paper Results/Grip/PracticeGripMax1.csv")
PracticeGripAvg4 <-  read.csv ("C:/Users/gilli/.QtWebEngineProcess/Desktop/Final Paper Results/Grip/PracticeGripAvg4.csv")
PracticeGripAvg3 <-  read.csv ("C:/Users/gilli/.QtWebEngineProcess/Desktop/Final Paper Results/Grip/PracticeGripAvg3.csv")
PracticeGripAvg2 <-  read.csv ("C:/Users/gilli/.QtWebEngineProcess/Desktop/Final Paper Results/Grip/PracticeGripAvg2.csv")

####Calculation for Grip ICCs####

#With Familiarization counted as a session#
ICCGripMax5 <- ICC(GripMax5)
ICCGripMax4 <- ICC(GripMax4)
ICCGripMax3 <- ICC(GripMax3)
ICCGripMax2 <- ICC(GripMax2)
ICCGripMax1 <- ICC(GripMax1)
ICCGripAvg5 <- ICC(GripAvg5)
ICCGripAvg4 <- ICC(GripAvg4)
ICCGripAvg3 <- ICC(GripAvg3)
ICCGripAvg2 <- ICC(GripAvg2)

ICCPracticeGripMax4 <- ICC(PracticeGripMax4)
ICCPracticeGripMax3 <- ICC(PracticeGripMax3)
ICCPracticeGripMax2 <- ICC(PracticeGripMax2)
ICCPracticeGripMax1 <- ICC(PracticeGripMax1)
ICCPracticeGripAvg4 <- ICC(PracticeGripAvg4)
ICCPracticeGripAvg3 <- ICC(PracticeGripAvg3)
ICCPracticeGripAvg2 <- ICC(PracticeGripAvg2)

#Without Familiarization couning as a session#
ICCGripMax5.Skip1 <- ICC(GripMax5[,2:4])
ICCGripMax4.Skip1 <- ICC(GripMax4[,2:4])
ICCGripMax3.Skip1 <- ICC(GripMax3[,2:4])
ICCGripMax2.Skip1 <- ICC(GripMax2[,2:4])
ICCGripMax1.Skip1 <- ICC(GripMax1[,2:4])
ICCGripAvg5.Skip1 <- ICC(GripAvg5[,2:4])
ICCGripAvg4.Skip1 <- ICC(GripAvg4[,2:4])
ICCGripAvg3.Skip1 <- ICC(GripAvg3[,2:4])
ICCGripAvg2.Skip1 <- ICC(GripAvg2[,2:4])

ICCPracticeGripMax4.Skip1 <- ICC(PracticeGripMax4[,2:4])
ICCPracticeGripMax3.Skip1 <- ICC(PracticeGripMax3[,2:4])
ICCPracticeGripMax2.Skip1 <- ICC(PracticeGripMax2[,2:4])
ICCPracticeGripMax1.Skip1 <- ICC(PracticeGripMax1[,2:4])
ICCPracticeGripAvg4.Skip1 <- ICC(PracticeGripAvg4[,2:4])
ICCPracticeGripAvg3.Skip1 <- ICC(PracticeGripAvg3[,2:4])
ICCPracticeGripAvg2.Skip1 <- ICC(PracticeGripAvg2[,2:4])

####Run Grip ICCs#### 

#With Familiarization counted as a session#
ICCGripMax5
ICCGripMax4 
ICCGripMax3 
ICCGripMax2 
ICCGripMax1 
ICCGripAvg5 
ICCGripAvg4 
ICCGripAvg3 
ICCGripAvg2

ICCPracticeGripMax4 
ICCPracticeGripMax3 
ICCPracticeGripMax2 
ICCPracticeGripMax1 
ICCPracticeGripAvg4 
ICCPracticeGripAvg3 
ICCPracticeGripAvg2

#Without Familiarization couning as a session#
ICCGripMax5.Skip1
ICCGripMax4.Skip1 
ICCGripMax3.Skip1
ICCGripMax2.Skip1
ICCGripMax1.Skip1
ICCGripAvg5.Skip1
ICCGripAvg4.Skip1
ICCGripAvg3.Skip1
ICCGripAvg2.Skip1

ICCPracticeGripMax4.Skip1 
ICCPracticeGripMax3.Skip1
ICCPracticeGripMax2.Skip1
ICCPracticeGripMax1.Skip1
ICCPracticeGripAvg4.Skip1
ICCPracticeGripAvg3.Skip1
ICCPracticeGripAvg2.Skip1

####SEM Calculations####

#With Familiarization counted as a session#
(SEMGripMax5 <- sqrt(ICCGripMax5$MSW))
(SEMGripMax4 <- sqrt(ICCGripMax4$MSW))
(SEMGripMax3 <- sqrt(ICCGripMax3$MSW))
(SEMGripMax2 <- sqrt(ICCGripMax2$MSW))
(SEMGripMax1 <- sqrt(ICCGripMax1$MSW))
(SEMGripAvg5 <- sqrt(ICCGripAvg5$MSW))
(SEMGripAvg4 <- sqrt(ICCGripAvg4$MSW))
(SEMGripAvg3 <- sqrt(ICCGripAvg3$MSW))
(SEMGripAvg2 <- sqrt(ICCGripAvg2$MSW))

(SEMPracticeGripMax4 <- sqrt(ICCPracticeGripMax4$MSW))
(SEMPracticeGripMax3 <- sqrt(ICCPracticeGripMax3$MSW))
(SEMPracticeGripMax2 <- sqrt(ICCPracticeGripMax2$MSW))
(SEMPracticeGripMax1 <- sqrt(ICCPracticeGripMax1$MSW))
(SEMPracticeGripAvg4 <- sqrt(ICCPracticeGripAvg4$MSW))
(SEMPracticeGripAvg3 <- sqrt(ICCPracticeGripAvg3$MSW))
(SEMPracticeGripAvg2 <- sqrt(ICCPracticeGripAvg2$MSW))

#Without Familiarization couning as a session#
(SEMGripMax5.Skip1 <- sqrt(ICCGripMax5.Skip1$MSW))
(SEMGripMax4.Skip1 <- sqrt(ICCGripMax4.Skip1$MSW))
(SEMGripMax3.Skip1 <- sqrt(ICCGripMax3.Skip1$MSW))
(SEMGripMax2.Skip1 <- sqrt(ICCGripMax2.Skip1$MSW))
(SEMGripMax1.Skip1 <- sqrt(ICCGripMax1.Skip1$MSW))
(SEMGripAvg5.Skip1 <- sqrt(ICCGripAvg5.Skip1$MSW))
(SEMGripAvg4.Skip1 <- sqrt(ICCGripAvg4.Skip1$MSW))
(SEMGripAvg3.Skip1 <- sqrt(ICCGripAvg3.Skip1$MSW))
(SEMGripAvg2.Skip1 <- sqrt(ICCGripAvg2.Skip1$MSW))

(SEMPracticeGripMax4.Skip1 <- sqrt(ICCPracticeGripMax4.Skip1$MSW))
(SEMPracticeGripMax3.Skip1 <- sqrt(ICCPracticeGripMax3.Skip1$MSW))
(SEMPracticeGripMax2.Skip1 <- sqrt(ICCPracticeGripMax2.Skip1$MSW))
(SEMPracticeGripMax1.Skip1 <- sqrt(ICCPracticeGripMax1.Skip1$MSW))
(SEMPracticeGripAvg4.Skip1 <- sqrt(ICCPracticeGripAvg4.Skip1$MSW))
(SEMPracticeGripAvg3.Skip1 <- sqrt(ICCPracticeGripAvg3.Skip1$MSW))
(SEMPracticeGripAvg2.Skip1 <- sqrt(ICCPracticeGripAvg2.Skip1$MSW))

####SEM as % of Grand Mean and Grand Mean####

#With Familiarization counted as a session#
mean(ICCGripMax5[["summary"]]@frame[["values"]])
mean(ICCGripMax4[["summary"]]@frame[["values"]])
mean(ICCGripMax3[["summary"]]@frame[["values"]])
mean(ICCGripMax2[["summary"]]@frame[["values"]])
mean(ICCGripMax1[["summary"]]@frame[["values"]])
mean(ICCGripAvg5[["summary"]]@frame[["values"]])
mean(ICCGripAvg4[["summary"]]@frame[["values"]])
mean(ICCGripAvg3[["summary"]]@frame[["values"]])
mean(ICCGripAvg2[["summary"]]@frame[["values"]])

mean(ICCPracticeGripMax4[["summary"]]@frame[["values"]])
mean(ICCPracticeGripMax3[["summary"]]@frame[["values"]])
mean(ICCPracticeGripMax2[["summary"]]@frame[["values"]])
mean(ICCPracticeGripMax1[["summary"]]@frame[["values"]])
mean(ICCPracticeGripAvg4[["summary"]]@frame[["values"]])
mean(ICCPracticeGripAvg3[["summary"]]@frame[["values"]])
mean(ICCPracticeGripAvg2[["summary"]]@frame[["values"]])

#Without Familiarization couning as a session#
mean(ICCGripMax5.Skip1[["summary"]]@frame[["values"]])
mean(ICCGripMax4.Skip1[["summary"]]@frame[["values"]])
mean(ICCGripMax3.Skip1[["summary"]]@frame[["values"]])
mean(ICCGripMax2.Skip1[["summary"]]@frame[["values"]])
mean(ICCGripMax1.Skip1[["summary"]]@frame[["values"]])
mean(ICCGripAvg5.Skip1[["summary"]]@frame[["values"]])
mean(ICCGripAvg4.Skip1[["summary"]]@frame[["values"]])
mean(ICCGripAvg3.Skip1[["summary"]]@frame[["values"]])
mean(ICCGripAvg2.Skip1[["summary"]]@frame[["values"]])

mean(ICCPracticeGripMax4.Skip1[["summary"]]@frame[["values"]])
mean(ICCPracticeGripMax3.Skip1[["summary"]]@frame[["values"]])
mean(ICCPracticeGripMax2.Skip1[["summary"]]@frame[["values"]])
mean(ICCPracticeGripMax1.Skip1[["summary"]]@frame[["values"]])
mean(ICCPracticeGripAvg4.Skip1[["summary"]]@frame[["values"]])
mean(ICCPracticeGripAvg3.Skip1[["summary"]]@frame[["values"]])
mean(ICCPracticeGripAvg2.Skip1[["summary"]]@frame[["values"]])
