# Supplementary material for: Assessing the reliability of baseline maximum voluntary contraction protocols
Source: PeerJ. 2026 Feb 24;14:e20848. doi: 10.7717/peerj.20848 (PMC12947764; doi:10.7717/peerj.20848)
Supplement: Supplemental Information 4 — R script performing data preprocessing, visualization, and statistical analysis of elbow flexion exertion trials. Includes boxplots, normality checks, repeated-measures ANOVA, mixed-effects modeling with lmerTest and buildmer, post-hoc comparisons with emmeans, and effect size calculations. [file peerj-14-20848-s004.r]

library(rstatix)
library(ggplot2)
library(lmerTest)
library(ggpubr)
library(sjPlot)
library(buildmer)
library(emmeans)
library(glmmTMB)
library(dplyr)
library(stats)

Elbow.Strength.Data <- read.csv("C:/Users/gilli/Desktop/Final Paper Results/ElbowStrengthData.csv")

Elbow.Strength.Data$Session <- as.factor(Elbow.Strength.Data$Session)
Elbow.Strength.Data$ExertionNumber <- as.factor(Elbow.Strength.Data$ExertionNumber)
Elbow.Strength.Data$Participant <- as.factor(Elbow.Strength.Data$Participant)

Elbow.Strength.Data$CorrectedMVC_Log <- log(Elbow.Strength.Data$CorrectedMVC+1)
Elbow.Strength.Data$CorrectedMVC_Sqrt <- sqrt(Elbow.Strength.Data$CorrectedMVC)


ggplot(Elbow.Strength.Data, aes(x = ExertionType, y = CorrectedMVC)) + geom_boxplot()

ggplot(Elbow.Strength.Data, aes(x = ExertionNumber, y = CorrectedMVC)) + geom_point()


ggplot(Elbow.Strength.Data, aes(x = factor(ExertionNumber), y = CorrectedMVC )) + geom_boxplot() 

ggplot(Elbow.Strength.Data, aes(x = factor(Session), y = CorrectedMVC )) + geom_boxplot() 

ggqqplot(Elbow.Strength.Data, x = "CorrectedMVC_Sqrt", ggtheme = theme_bw()) +
  facet_grid(ExertionType ~ ExertionNumber, labeller = "label_both")

res.aov <- anova_test(
  data = Elbow.Strength.Data, dv = CorrectedMVC, wid = Participant,
  within = c(ExertionNumber, Session)
)
get_anova_table(res.aov)


ggplot(Elbow.Strength.Data, aes(x = factor(ExertionNumber),y = CorrectedMVC, fill = ExertionType)) + 
  geom_boxplot() +
  ylab("MVIC Value") + xlab("Number of Contractions") +
  theme_pubr(base_size = 10) + theme(text = element_text(face='bold')) +
  theme(legend.text = element_text(size=10),legend.title =  element_text(size=10)) +
  labs(col='Contraction Type', shape = 'Contraction Type') + 
  scale_fill_manual(values = c("#A7A8AA"))


test1 <- lmer(log(CorrectedMVC) ~ 1 + Session * ExertionNumber + (1 | Participant), data = Elbow.Strength.Data)

testElbow <- lmer(log(CorrectedMVC) ~ Session * ExertionNumber + 
               (Session | Participant), data = Elbow.Strength.Data)

anova(testElbow,test1)

plot_model(testElbow, type = "diag")
anova(testElbow)

testElbow.emmeans.session <- emmeans(testElbow, "Session", type = "response")

Elbow_Pairwise_Session_Number <- pairs(testElbow.emmeans.session, infer = TRUE, adjust = "none", type = "response")

testElbow.emmeans.exertion.number <- emmeans(testElbow, "ExertionNumber", type = "response")

Elbow_Pairwise_Exertion_Number <- pairs(testElbow.emmeans.exertion.number, infer = TRUE, adjust = "none", type = "response")


pairwise.comparisons <- data.frame(Test = "Elbow_Pairwise_Exertion_Number", summary(Elbow_Pairwise_Exertion_Number))

pairwise.comparisons2 <- data.frame(Test = "Elbow_Pairwise_Session_Number", summary(Elbow_Pairwise_Session_Number))

pairwise.comparisons3 <- data.frame(Test = "Grip.Comparisons", summary(Grip.Comparisons))

All_Comparisons <- rbind(pairwise.comparisons,pairwise.comparisons2,pairwise.comparisons3)

All_Comparisons$p.adj <- p.adjust(All_Comparisons$p.value, method = "BH")

eta_squared(testElbow)


summarize(Elbow.Strength.Data)


Elbow.Strength.Data %>% group_by(ExertionNumber) %>% summarize(Average = mean(CorrectedMVC))


Elbow.Strength.Data %>% group_by(ExertionNumber) %>% summarize(Average = sd(CorrectedMVC))
