# Supplementary material for: Assessing the reliability of baseline maximum voluntary contraction protocols
Source: PeerJ. 2026 Feb 24;14:e20848. doi: 10.7717/peerj.20848 (PMC12947764; doi:10.7717/peerj.20848)
Supplement: Supplemental Information 5 — R script that identifies the trial at which peak corrected MVC occurs for each participant, session, and exertion type. Summarizes frequency and proportion of peak exertions across all trials and by exertion type, and visualizes results using bar plots. [file peerj-14-20848-s005.r]

library(dplyr)
library(ggpubr)


All.Strength.Data <- read.csv("G:/Shared drives/Occupational Neuromechanics Lab/0_Research/0_Research/2023 - Baseline MVC Reliability/4_DataAnalysis/Final Paper/code/AllStrengthData.csv")

# Group the data by Session and ExertionType, then find the row with the maximum CorrectedMVC
peak_mvc_df <- All.Strength.Data %>%
  group_by(Participant, Session, ExertionType) %>%
  summarize(ExertionNumber = ExertionNumber[which.max(CorrectedMVC)],
            PeakCorrectedMVC = max(CorrectedMVC))


# Print the resulting dataframe
print(peak_mvc_df)

# Create a bar plot of the frequency of each ExertionNumber
ggplot(peak_mvc_df, aes(x = factor(ExertionNumber))) +
  geom_bar(fill = "skyblue", color = "black") +
  labs(title = "Frequency of Peak MVC for Each Exertion Number",
       x = "Exertion Number",
       y = "Frequency") +
  theme_pubr()

# Calculate the total number of trials
total_trials <- nrow(peak_mvc_df)


##Across All MVC Types
# Calculate the frequency of each ExertionNumber
exertion_freq <- peak_mvc_df %>%
  count(ExertionNumber) %>%
  mutate(Proportion = n / total_trials)  # Calculate proportion

# Convert ExertionNumber to factor
peak_mvc_df$ExertionNumber <- factor(peak_mvc_df$ExertionNumber)

# Create a bar plot
ggplot(exertion_freq, aes(x = factor(ExertionNumber), y = Proportion*100)) +
  geom_bar(stat = "identity", fill = "skyblue") +
  labs(title = "Proportion of Peak MVC for Each Exertion Number",
       x = "Exertion Number",
       y = "Percentage of Trials with Peak Strength") +
  theme_pubr()


##Broken down by ExertionType
# Calculate the total number of trials
total_trials <- nrow(peak_mvc_df)

# Calculate the frequency of each ExertionNumber grouped by ExertionType
exertion_freq <- peak_mvc_df %>%
  count(ExertionType, ExertionNumber) %>%
  group_by(ExertionType) %>%
  mutate(Proportion = n / sum(n) * 100)  # Calculate proportion within each ExertionType

# Convert ExertionNumber to factor
exertion_freq$ExertionNumber <- factor(exertion_freq$ExertionNumber)

# Create a bar plot
ggplot(exertion_freq, aes(x = factor(ExertionNumber), y = Proportion)) +
  geom_bar(stat = "identity", fill = "skyblue") +
  labs(title = "Proportion of Peak MVC for Each Exertion Number",
       x = "Exertion Number",
       y = "Percentage of Trials with Peak Strength",
       subtitle = "Grouped by Exertion Type") +  # Add subtitle
  facet_wrap(~ ExertionType, ncol = 3) +  # Facet by ExertionType with 2 columns
  theme_pubr()
