# Supplementary material for: Assessing the reliability of baseline maximum voluntary contraction protocols
Source: PeerJ. 2026 Feb 24;14:e20848. doi: 10.7717/peerj.20848 (PMC12947764; doi:10.7717/peerj.20848)
Supplement: Supplemental Information 6 — R script fitting linear mixed-effects models to examine how exertion number and session influence corrected MVC during elbow flexion, grip strength, and knee extension. Uses the buildmer package for model selection, diagnostic and effect plots for visualization, and arranges final effect plots into a combined figure. [file peerj-14-20848-s006.r]

library(lmerTest)
library(sjPlot)
library(buildmer)
library(jtools)

MVC_Test <- read.csv("C:/Users/watte/Downloads/MVC_Test.csv")

# normalization_factors <- MVC_Test %>%
#   filter(ExertionNumber == 1) %>%
#   group_by(Participant, Session, ExertionType) %>%
#   summarize(NormalizationFactor = mean(CorrectedMVC))
# 
# 
# normalization_factors <- MVC_Test %>%
#   group_by(Participant, Session, ExertionType) %>%
#   summarize(MaxCorrectedMVC = max(CorrectedMVC))
# 
# # Merge the normalization factors back into the original data frame
# MVC_Test <- merge(MVC_Test, normalization_factors, by = c("Participant", "Session", "ExertionType"))
# 
# # Create a new variable for normalized data
# MVC_Test$NormalizedCorrectedMVC <- MVC_Test$CorrectedMVC / MVC_Test$MaxCorrectedMVC


#Linear Models

Elbow_Model <- buildmer(CorrectedMVC ~ ExertionNumber*Session + 
                         (ExertionNumber*Session|Participant), 
                       data = subset(MVC_Test, ExertionType == "Elbow Flexion"), 
                       buildmerControl = buildmerControl(direction = "forward", crit = "AIC"))

plot_model(Elbow_Model, type = "diag")
plot_model(Elbow_Model, type = "slope")
plot_model(Elbow_Model, type = "int")
plot_model(Elbow_Model, type = "pred")

summary(Elbow_Model)
tab_model(Elbow_Model@model)


Grip_Model <- buildmer(CorrectedMVC ~ ExertionNumber*Session + 
                         (ExertionNumber*Session|Participant), 
                       data = subset(MVC_Test, ExertionType == "Grip Strength"), 
                       buildmerControl = buildmerControl(direction = "forward", crit = "AIC"))

plot_model(Grip_Model, type = "diag")
plot_model(Grip_Model, type = "slope")
plot_model(Grip_Model, type = "int")
plot_model(Grip_Model, type = "pred")

summary(Grip_Model)


Knee_Model <- buildmer(CorrectedMVC ~ ExertionNumber*Session + 
                         (ExertionNumber*Session|Participant), 
                       data = subset(MVC_Test, ExertionType == "Knee Extension"), 
                       buildmerControl = buildmerControl(direction = "forward", crit = "AIC"))

plot_model(Knee_Model, type = "diag")
plot_model(Knee_Model, type = "slope")
plot_model(Knee_Model, type = "int")
plot_model(Knee_Model, type = "pred")

summary(Knee_Model)

(Elbow_Effect_Plot <- effect_plot(Elbow_Model@model,pred = ExertionNumber, 
                                 interval = T,
                                 point.size = 0.5, 
                                 plot.points = T, 
                                 jitter = 0.1, 
                                 line.colors = "#E75D2A") +
    theme_pubr() + 
    xlab("") + 
    ylab("Elbow Flexion Strength (Nm)") +
    theme(axis.title = element_text(face = "bold"))
  
)


(Grip_Effect_Plot <- effect_plot(Grip_Model@model,pred = ExertionNumber, 
                                 interval = T,
                                 point.size = 0.5, 
                                 plot.points = T, 
                                 jitter = 0.1, 
                                 line.colors = "#0077CA") +
    theme_pubr() + 
    xlab("Exertion Number") + 
    ylab("Hand Grip Strength (kg)") +
    theme(axis.title = element_text(face = "bold"))
  
)

(Knee_Effect_Plot <- effect_plot(Knee_Model@model,pred = ExertionNumber, 
                                 interval = T, 
                                 plot.points = T,
                                 point.size = 0.5,
                                 jitter = 0.1, 
                                 line.colors = "#5B6770") +
    theme_pubr() + 
    xlab("") + 
    ylab("Knee Extension Strength (Nm)") +
    theme(axis.title = element_text(face = "bold")) + geom_violin()
  
  )

ggarrange(Elbow_Effect_Plot,Grip_Effect_Plot,Knee_Effect_Plot, labels = c("A", "B", "C"), nrow = 1, ncol = 3)
#The intervals reflect only the variance of the fixed effects, not the random effects.
