# Supplementary material for: Assessing the reliability of baseline maximum voluntary contraction protocols
Source: PeerJ. 2026 Feb 24;14:e20848. doi: 10.7717/peerj.20848 (PMC12947764; doi:10.7717/peerj.20848)
Supplement: Supplemental Information 7 — Each row reports reliability outcomes for maximum voluntary contraction (MVC) testing, including ICC values with 95% confidence intervals, SEM and SEM% as error estimates, and MD95 as the minimal detectable difference. Results are grouped by muscle, contraction type, and testing condition (with or without familiarization and practice contractions). [file peerj-14-20848-s007.xlsx]

## Sheet: Sheet1
						ICC 95% CI			F Test (True Value 0)
Familiarization Session?	Peak or Average?	Practice Contraction?	MVC Test	Number of MVCs	ICC	Lower Bound	Upper Bound		Value	df1	df2	Sig.	SEM	SEM%	SEM% Lower Bound	SEM% Upper Bound	SEM (% of Grand x̄)	MD95	MD95%	MD95 (% of Grand x̄)	Mean
Yes	Peak	No	Elbow Flexion	1	0.95	0.89	0.98		57	17	34	<0.001	5.16667	0.0937841	-0.166172	0.35374	5.17 (0.09)	14.3213	0.259956	14.32 (0.26)	55.0911
Yes	Peak	No	Elbow Flexion	2	0.96	0.91	0.98		65	17	34	<0.001	4.91066	0.0872041	-0.154513	0.328922	4.91 (0.09)	13.6116	0.241717	13.61 (0.24)	56.3122
Yes	Peak	No	Elbow Flexion	3	0.96	0.92	0.98		73	17	34	<0.001	4.63941	0.0815858	-0.144559	0.30773	4.64 (0.08)	12.8598	0.226144	12.86 (0.23)	56.8653
Yes	Peak	No	Elbow Flexion	4	0.96	0.92	0.98		78	17	34	<0.001	4.47634	0.0784842	-0.139063	0.296031	4.48 (0.08)	12.4078	0.217547	12.41 (0.22)	57.0349
Yes	Peak	No	Elbow Flexion	5	0.97	0.93	0.99		89	17	34	<0.001	4.30415	0.0744922	-0.13199	0.280974	4.3 (0.07)	11.9305	0.206482	11.93 (0.21)	57.7799
Yes	Peak	No	Knee Extension	1	0.88	0.76	0.95		23	17	34	<0.001	26.7086	0.117199	-0.207659	0.442057	26.71 (0.12)	74.0324	0.324858	74.03 (0.32)	227.892
Yes	Peak	No	Knee Extension	2	0.89	0.78	0.95		25	17	34	<0.001	25.0983	0.108207	-0.191727	0.408141	25.1 (0.11)	69.569	0.299934	69.57 (0.3)	231.948
Yes	Peak	No	Knee Extension	3	0.89	0.78	0.95		26	17	34	<0.001	24.5373	0.104522	-0.185198	0.394241	24.54 (0.1)	68.0138	0.289719	68.01 (0.29)	234.758
Yes	Peak	No	Knee Extension	4	0.9	0.79	0.96		29	17	34	<0.001	24.4124	0.102852	-0.182238	0.387941	24.41 (0.1)	67.6678	0.28509	67.67 (0.29)	237.356
Yes	Peak	No	Knee Extension	5	0.89	0.79	0.96		29	17	34	<0.001	24.9981	0.104304	-0.184812	0.39342	25 (0.1)	69.2911	0.289116	69.29 (0.29)	239.666
Yes	Peak	No	Hand Grip	1	0.93	0.85	0.97		40	17	34	<0.001	3.33125	0.0886364	-0.157051	0.334324	3.33 (0.09)	9.23375	0.245687	9.23 (0.25)	37.5833
Yes	Peak	No	Hand Grip	2	0.93	0.86	0.97		43	17	34	<0.001	3.15054	0.0821484	-0.145555	0.309852	3.15 (0.08)	8.73286	0.227704	8.73 (0.23)	38.3518
Yes	Peak	No	Hand Grip	3	0.95	0.9	0.98		62	17	34	<0.001	2.69774	0.0693043	-0.122797	0.261406	2.7 (0.07)	7.47774	0.192102	7.48 (0.19)	38.9259
Yes	Peak	No	Hand Grip	4	0.96	0.91	0.98		69	17	34	<0.001	2.57481	0.0651544	-0.115444	0.245753	2.57 (0.07)	7.137	0.180599	7.14 (0.18)	39.5185
Yes	Peak	No	Hand Grip	5	0.96	0.91	0.98		65	17	34	<0.001	2.64925	0.0666944	-0.118173	0.251562	2.65 (0.07)	7.34334	0.184867	7.34 (0.18)	39.7222
No	Peak	No	Elbow Flexion	1	0.93	0.86	0.97		54	17	51	<0.001	6.45033	0.115687	-0.204981	0.436355	6.45 (0.12)	17.8794	0.320668	17.88 (0.32)	55.7567
No	Peak	No	Elbow Flexion	2	0.93	0.87	0.97		59	17	51	<0.001	6.2503	0.109781	-0.194516	0.414078	6.25 (0.11)	17.3249	0.304297	17.32 (0.3)	56.9343
No	Peak	No	Elbow Flexion	3	0.93	0.87	0.97		59	17	51	<0.001	6.33493	0.109999	-0.194903	0.414901	6.33 (0.11)	17.5595	0.304902	17.56 (0.3)	57.5908
No	Peak	No	Elbow Flexion	4	0.94	0.88	0.97		61	17	51	<0.001	6.22949	0.107851	-0.191096	0.406797	6.23 (0.11)	17.2673	0.298947	17.27 (0.3)	57.7603
No	Peak	No	Elbow Flexion	5	0.95	0.9	0.98		79	17	51	<0.001	5.57473	0.0954168	-0.169065	0.359899	5.57 (0.1)	15.4524	0.264482	15.45 (0.26)	58.425
No	Peak	No	Knee Extension	1	0.88	0.78	0.95		32	17	51	<0.001	25.9524	0.115191	-0.204103	0.434485	25.95 (0.12)	71.9364	0.319294	71.94 (0.32)	225.298
No	Peak	No	Knee Extension	2	0.9	0.81	0.96		37	17	51	<0.001	24.1096	0.104603	-0.185342	0.394548	24.11 (0.1)	66.8284	0.289945	66.83 (0.29)	230.487
No	Peak	No	Knee Extension	3	0.9	0.81	0.96		36	17	51	<0.001	23.8131	0.101792	-0.180361	0.383944	23.81 (0.1)	66.0065	0.282152	66.01 (0.28)	233.939
No	Peak	No	Knee Extension	4	0.92	0.84	0.96		47	17	51	<0.001	22.1659	0.0934422	-0.165566	0.352451	22.17 (0.09)	61.4407	0.259009	61.44 (0.26)	237.215
No	Peak	No	Knee Extension	5	0.91	0.84	0.96		46	17	51	<0.001	22.4807	0.0940284	-0.166605	0.354662	22.48 (0.09)	62.3133	0.260633	62.31 (0.26)	239.084
No	Peak	No	Hand Grip	1	0.93	0.86	0.97		51	17	51	<0.001	3.34339	0.0885992	-0.156985	0.334184	3.34 (0.09)	9.2674	0.245584	9.27 (0.25)	37.7361
No	Peak	No	Hand Grip	2	0.93	0.87	0.97		56	17	51	<0.001	3.18471	0.0825856	-0.14633	0.311501	3.18 (0.08)	8.82756	0.228916	8.83 (0.23)	38.5625
No	Peak	No	Hand Grip	3	0.95	0.89	0.98		71	17	51	<0.001	2.88715	0.0737145	-0.130612	0.278041	2.89 (0.07)	8.00278	0.204326	8 (0.2)	39.1667
No	Peak	No	Hand Grip	4	0.96	0.92	0.98		91	17	51	<0.001	2.59362	0.0653167	-0.115732	0.246365	2.59 (0.07)	7.18914	0.181049	7.19 (0.18)	39.7083
No	Peak	No	Hand Grip	5	0.96	0.92	0.98		94	17	51	<0.001	2.55042	0.0639603	-0.113329	0.241249	2.55 (0.06)	7.0694	0.177289	7.07 (0.18)	39.875
Yes	Average	No	Elbow Flexion	2	0.97	0.93	0.99		94	17	34	<0.001	3.98551	0.0730536	-0.129441	0.275548	3.99 (0.07)	11.0473	0.202494	11.05 (0.2)	54.556
Yes	Average	No	Elbow Flexion	3	0.97	0.94	0.99		106	17	34	<0.001	3.7008	0.0681005	-0.120664	0.256866	3.7 (0.07)	10.2581	0.188765	10.26 (0.19)	54.3433
Yes	Average	No	Elbow Flexion	4	0.98	0.95	0.99		121	17	34	<0.001	3.45376	0.0638734	-0.113175	0.240921	3.45 (0.06)	9.57333	0.177048	9.57 (0.18)	54.072
Yes	Average	No	Elbow Flexion	5	0.98	0.96	0.99		154	17	34	<0.001	3.11443	0.0577075	-0.10225	0.217665	3.11 (0.06)	8.63277	0.159957	8.63 (0.16)	53.9693
Yes	Average	No	Knee Extension	2	0.88	0.76	0.95		24	17	34	<0.001	24.8818	0.110792	-0.196307	0.417891	24.88 (0.11)	68.9687	0.307099	68.97 (0.31)	224.582
Yes	Average	No	Knee Extension	3	0.88	0.77	0.95		25	17	34	<0.001	23.9168	0.106762	-0.189168	0.402693	23.92 (0.11)	66.2939	0.29593	66.29 (0.3)	224.019
Yes	Average	No	Knee Extension	4	0.88	0.77	0.95		26	17	34	<0.001	23.7833	0.106374	-0.188479	0.401226	23.78 (0.11)	65.9239	0.294853	65.92 (0.29)	223.583
Yes	Average	No	Knee Extension	5	0.89	0.77	0.95		26	17	34	<0.001	23.2314	0.104035	-0.184336	0.392407	23.23 (0.1)	64.3942	0.288371	64.39 (0.29)	223.303
Yes	Average	No	Hand Grip	2	0.94	0.87	0.97		48	17	34	<0.001	2.91992	0.0786411	-0.139341	0.296623	2.92 (0.08)	8.09359	0.217982	8.09 (0.22)	37.1296
Yes	Average	No	Hand Grip	3	0.95	0.9	0.98		63	17	34	<0.001	2.52874	0.0685789	-0.121512	0.25867	2.53 (0.07)	7.00932	0.190091	7.01 (0.19)	36.8735
Yes	Average	No	Hand Grip	4	0.96	0.91	0.98		68	17	34	<0.001	2.4242	0.0657906	-0.116572	0.248153	2.42 (0.07)	6.71954	0.182362	6.72 (0.18)	36.8472
Yes	Average	No	Hand Grip	5	0.96	0.91	0.98		69	17	34	<0.001	2.39498	0.0651203	-0.115384	0.245624	2.39 (0.07)	6.63854	0.180504	6.64 (0.18)	36.7778
No	Average	No	Elbow Flexion	2	0.95	0.89	0.98		70	17	51	<0.001	5.56101	0.100854	-0.178699	0.380407	5.56 (0.1)	15.4143	0.279553	15.41 (0.28)	55.1392
No	Average	No	Elbow Flexion	3	0.95	0.9	0.98		72	17	51	<0.001	5.43317	0.0990236	-0.175456	0.373503	5.43 (0.1)	15.06	0.274479	15.06 (0.27)	54.8675
No	Average	No	Elbow Flexion	4	0.95	0.9	0.98		73	17	51	<0.001	5.3682	0.0984693	-0.174474	0.371412	5.37 (0.1)	14.8799	0.272943	14.88 (0.27)	54.5165
No	Average	No	Elbow Flexion	5	0.95	0.91	0.98		80	17	51	<0.001	5.13198	0.0944498	-0.167352	0.356251	5.13 (0.09)	14.2251	0.261802	14.23 (0.26)	54.3355
No	Average	No	Knee Extension	2	0.89	0.79	0.95		34	17	51	<0.001	24.0271	0.108124	-0.191581	0.40783	24.03 (0.11)	66.5996	0.299706	66.6 (0.3)	222.217
No	Average	No	Knee Extension	3	0.89	0.79	0.95		35	17	51	<0.001	23.1089	0.103932	-0.184153	0.392017	23.11 (0.1)	64.0545	0.288085	64.05 (0.29)	222.346
No	Average	No	Knee Extension	4	0.9	0.81	0.96		38	17	51	<0.001	22.1526	0.0995431	-0.176376	0.375463	22.15 (0.1)	61.4038	0.27592	61.4 (0.28)	222.542
No	Average	No	Knee Extension	5	0.9	0.81	0.96		39	17	51	<0.001	21.5088	0.0966682	-0.171282	0.364619	21.51 (0.1)	59.6192	0.267951	59.62 (0.27)	222.501
No	Average	No	Hand Grip	2	0.94	0.88	0.97		61	17	51	<0.001	2.97641	0.0795993	-0.141039	0.300237	2.98 (0.08)	8.25017	0.220638	8.25 (0.22)	37.3924
No	Average	No	Hand Grip	3	0.95	0.9	0.98		79	17	51	<0.001	2.63304	0.0708087	-0.125463	0.26708	2.63 (0.07)	7.2984	0.196272	7.3 (0.2)	37.1852
No	Average	No	Hand Grip	4	0.96	0.91	0.98		91	17	51	<0.001	2.45982	0.0663043	-0.117482	0.25009	2.46 (0.07)	6.81827	0.183786	6.82 (0.18)	37.099
No	Average	No	Hand Grip	5	0.96	0.92	0.98		97	17	51	<0.001	2.35668	0.0637347	-0.112929	0.240398	2.36 (0.06)	6.53238	0.176664	6.53 (0.18)	36.9764
Yes	Peak	Yes	Elbow Flexion	1	0.97	0.94	0.99		99	17	34	<0.001	3.86386	0.0715253	-0.126733	0.269783	3.86 (0.07)	10.7101	0.198258	10.71 (0.2)	54.0209
Yes	Peak	Yes	Elbow Flexion	2	0.97	0.94	0.99		97	17	34	<0.001	3.91374	0.0708213	-0.125485	0.267128	3.91 (0.07)	10.8483	0.196307	10.85 (0.2)	55.2622
Yes	Peak	Yes	Elbow Flexion	3	0.97	0.94	0.99		106	17	34	<0.001	3.76271	0.0674305	-0.119477	0.254338	3.76 (0.07)	10.4297	0.186908	10.43 (0.19)	55.8013
Yes	Peak	Yes	Elbow Flexion	4	0.97	0.93	0.99		87	17	34	<0.001	4.24421	0.0749921	-0.132875	0.28286	4.24 (0.07)	11.7643	0.207867	11.76 (0.21)	56.5954
Yes	Peak	Yes	Knee Extension	1	0.85	0.7	0.93		18	17	34	<0.001	26.891	0.121529	-0.215332	0.458391	26.89 (0.12)	74.5379	0.336862	74.54 (0.34)	221.272
Yes	Peak	Yes	Knee Extension	2	0.87	0.74	0.94		22	17	34	<0.001	24.6475	0.10874	-0.192673	0.410153	24.65 (0.11)	68.3194	0.301413	68.32 (0.3)	226.664
Yes	Peak	Yes	Knee Extension	3	0.86	0.73	0.94		22	17	34	<0.001	26.5457	0.115239	-0.204188	0.434667	26.55 (0.12)	73.5808	0.319427	73.58 (0.32)	230.352
Yes	Peak	Yes	Knee Extension	4	0.85	0.71	0.94		20	17	34	<0.001	27.8681	0.119411	-0.21158	0.450403	27.87 (0.12)	77.2463	0.330992	77.25 (0.33)	233.378
Yes	Peak	Yes	Hand Grip	1	0.91	0.82	0.96		32	17	34	<0.001	3.38091	0.0921834	-0.163336	0.347703	3.38 (0.09)	9.37141	0.255519	9.37 (0.26)	36.6759
Yes	Peak	Yes	Hand Grip	2	0.96	0.92	0.98		76	17	34	<0.001	2.37463	0.0627195	-0.11113	0.236569	2.37 (0.06)	6.58214	0.17385	6.58 (0.17)	37.8611
Yes	Peak	Yes	Hand Grip	3	0.96	0.92	0.98		75	17	34	<0.001	2.39501	0.0618068	-0.109513	0.233126	2.4 (0.06)	6.63864	0.17132	6.64 (0.17)	38.75
Yes	Peak	Yes	Hand Grip	4	0.96	0.91	0.98		68	17	34	<0.001	2.51937	0.0645532	-0.114379	0.243486	2.52 (0.06)	6.98333	0.178932	6.98 (0.18)	39.0278
No	Peak	Yes	Elbow Flexion	1	0.94	0.89	0.97		65	17	51	<0.001	5.71323	0.104788	-0.18567	0.395246	5.71 (0.1)	15.8363	0.290458	15.84 (0.29)	54.5217
No	Peak	Yes	Elbow Flexion	2	0.94	0.88	0.97		60	17	51	<0.001	6.01549	0.107721	-0.190867	0.40631	6.02 (0.11)	16.6741	0.298588	16.67 (0.3)	55.843
No	Peak	Yes	Elbow Flexion	3	0.94	0.88	0.97		64	17	51	<0.001	5.85707	0.104052	-0.184366	0.39247	5.86 (0.1)	16.235	0.288418	16.23 (0.29)	56.2898
No	Peak	Yes	Elbow Flexion	4	0.95	0.9	0.98		76	17	51	<0.001	5.47866	0.0961315	-0.170331	0.362594	5.48 (0.1)	15.1861	0.266463	15.19 (0.27)	56.9913
No	Peak	Yes	Knee Extension	1	0.85	0.73	0.93		25	17	51	<0.001	26.56	0.121204	-0.214755	0.457163	26.56 (0.12)	73.6205	0.335959	73.62 (0.34)	219.135
No	Peak	Yes	Knee Extension	2	0.88	0.78	0.95		32	17	51	<0.001	23.6534	0.10461	-0.185355	0.394576	23.65 (0.1)	65.5639	0.289965	65.56 (0.29)	226.109
No	Peak	Yes	Knee Extension	3	0.89	0.79	0.95		36	17	51	<0.001	23.6581	0.102528	-0.181665	0.38672	23.66 (0.1)	65.577	0.284192	65.58 (0.28)	230.749
No	Peak	Yes	Knee Extension	4	0.89	0.79	0.95		34	17	51	<0.001	24.3784	0.104514	-0.185184	0.394211	24.38 (0.1)	67.5736	0.289697	67.57 (0.29)	233.256
No	Peak	Yes	Hand Grip	1	0.91	0.83	0.96		43	17	51	<0.001	3.36289	0.0907697	-0.160831	0.34237	3.36 (0.09)	9.32146	0.251601	9.32 (0.25)	37.0486
No	Peak	Yes	Hand Grip	2	0.95	0.91	0.98		84	17	51	<0.001	2.6499	0.069266	-0.12273	0.261262	2.65 (0.07)	7.34516	0.191996	7.35 (0.19)	38.2569
No	Peak	Yes	Hand Grip	3	0.96	0.93	0.98		105	17	51	<0.001	2.38315	0.061052	-0.108175	0.230279	2.38 (0.06)	6.60575	0.169227	6.61 (0.17)	39.0347
No	Peak	Yes	Hand Grip	4	0.96	0.92	0.98		98	17	51	<0.001	2.43979	0.0621274	-0.110081	0.234336	2.44 (0.06)	6.76276	0.172208	6.76 (0.17)	39.2708
Yes	Average	Yes	Elbow Flexion	2	0.97	0.95	0.99		116	17	34	<0.001	3.52139	0.065248	-0.11561	0.246106	3.52 (0.07)	9.7608	0.180858	9.76 (0.18)	53.9693
Yes	Average	Yes	Elbow Flexion	3	0.98	0.95	0.99		136	17	34	<0.001	3.23755	0.0602534	-0.106761	0.227267	3.24 (0.06)	8.97404	0.167014	8.97 (0.17)	53.7323
Yes	Average	Yes	Elbow Flexion	4	0.98	0.96	0.99		167	17	34	<0.001	3.00175	0.05591	-0.0990647	0.210885	3 (0.06)	8.32041	0.154975	8.32 (0.15)	53.6888
Yes	Average	Yes	Knee Extension	2	0.86	0.73	0.94		21	17	34	<0.001	25.0718	0.112894	-0.200032	0.42582	25.07 (0.11)	69.4954	0.312926	69.5 (0.31)	222.082
Yes	Average	Yes	Knee Extension	3	0.86	0.73	0.94		22	17	34	<0.001	25.2688	0.113749	-0.201546	0.429043	25.27 (0.11)	70.0415	0.315295	70.04 (0.32)	222.146
Yes	Average	Yes	Knee Extension	4	0.87	0.74	0.94		22	17	34	<0.001	24.6298	0.110867	-0.196441	0.418175	24.63 (0.11)	68.2703	0.307308	68.27 (0.31)	222.156
Yes	Average	Yes	Hand Grip	2	0.94	0.88	0.98		49	17	34	<0.001	2.81489	0.0770812	-0.136577	0.290739	2.81 (0.08)	7.80248	0.213658	7.8 (0.21)	36.5185
Yes	Average	Yes	Hand Grip	3	0.95	0.9	0.98		58	17	34	<0.001	2.57011	0.070218	-0.124416	0.264852	2.57 (0.07)	7.12397	0.194634	7.12 (0.19)	36.6018
Yes	Average	Yes	Hand Grip	4	0.95	0.9	0.98		59	17	34	<0.001	2.56575	0.0701477	-0.124292	0.264587	2.57 (0.07)	7.11189	0.194439	7.11 (0.19)	36.5764
No	Average	Yes	Elbow Flexion	2	0.94	0.89	0.98		67	17	51	<0.001	5.58827	0.102682	-0.181939	0.387304	5.59 (0.1)	15.4899	0.284621	15.49 (0.28)	54.4228
No	Average	Yes	Elbow Flexion	3	0.94	0.89	0.98		69	17	51	<0.001	5.49517	0.101568	-0.179965	0.383102	5.5 (0.1)	15.2318	0.281533	15.23 (0.28)	54.1031
No	Average	Yes	Elbow Flexion	4	0.95	0.9	0.98		75	17	51	<0.001	5.26394	0.0975161	-0.172785	0.367817	5.26 (0.1)	14.5909	0.270301	14.59 (0.27)	53.9803
No	Average	Yes	Knee Extension	2	0.87	0.76	0.94		32	17	51	<0.001	24.2465	0.109777	-0.19451	0.414064	24.25 (0.11)	67.2078	0.304287	67.21 (0.3)	220.87
No	Average	Yes	Knee Extension	3	0.88	0.78	0.95		33	17	51	<0.001	23.1998	0.104681	-0.18548	0.394842	23.2 (0.1)	64.3065	0.290161	64.31 (0.29)	221.624
No	Average	Yes	Knee Extension	4	0.89	0.79	0.95		34	17	51	<0.001	22.4364	0.101155	-0.179233	0.381544	22.44 (0.1)	62.1905	0.280388	62.19 (0.28)	221.801
No	Average	Yes	Hand Grip	2	0.94	0.88	0.97		64	17	51	<0.001	2.88695	0.0782166	-0.138589	0.295022	2.89 (0.08)	8.00222	0.216805	8 (0.22)	36.9097
No	Average	Yes	Hand Grip	3	0.95	0.91	0.98		81	17	51	<0.001	2.57618	0.0698406	-0.123748	0.263429	2.58 (0.07)	7.14081	0.193588	7.14 (0.19)	36.8866
No	Average	Yes	Hand Grip	4	0.96	0.91	0.98		86	17	51	<0.001	2.48198	0.06747	-0.119547	0.254487	2.48 (0.07)	6.8797	0.187017	6.88 (0.19)	36.7865
				low	0.85	0.7	0.93
				high	0.98	0.96	0.99
