# Supplementary material for: Assessing the reliability of baseline maximum voluntary contraction protocols
Source: PeerJ. 2026 Feb 24;14:e20848. doi: 10.7717/peerj.20848 (PMC12947764; doi:10.7717/peerj.20848)
Supplement: Supplemental Information 8 — The intraclass correlation coefficients (ICC) with 95% confidence intervals, standard error of measurement (SEM), and minimal detectable change (MD95) across different baseline MVC calculation methods. Methods vary by use of familiarization, peak or average contraction, practice trial inclusion, and number of MVC repetitions. Lower SEM and MD95 values indicate greater measurement consistency and precision [file peerj-14-20848-s008.xlsx]

## Sheet: Sheet1
							ICC 95% CI			F Test (True Value 0)
Familiarizediliarization Session?	Peak or Average?	Practice Contraction?	MVC Test	Parameters	Number of MVCs	ICC	Lower Bound	Upper Bound		Value	df1	df2	Sig.	SEM	SEM%	SEM% Lower Bound	SEM% Upper Bound	SEM (% of Grand x̄)	MD95	MD95%	MD95 (% of Grand x̄)	Mean
Yes	Peak	No	Elbow Flexion	Familiarized	1	0.95	0.89	0.98		57	17	34	<0.001	5.16667	0.0937841	-0.166172	0.35374	5.17 (0.09)	14.3213	0.259956	14.32 (0.26)	55.0911
Yes	Peak	No	Elbow Flexion	Familiarized	2	0.96	0.91	0.98		65	17	34	<0.001	4.91066	0.0872041	-0.154513	0.328922	4.91 (0.09)	13.6116	0.241717	13.61 (0.24)	56.3122
Yes	Peak	No	Elbow Flexion	Familiarized	3	0.96	0.92	0.98		73	17	34	<0.001	4.63941	0.0815858	-0.144559	0.30773	4.64 (0.08)	12.8598	0.226144	12.86 (0.23)	56.8653
Yes	Peak	No	Elbow Flexion	Familiarized	4	0.96	0.92	0.98		78	17	34	<0.001	4.47634	0.0784842	-0.139063	0.296031	4.48 (0.08)	12.4078	0.217547	12.41 (0.22)	57.0349
Yes	Peak	No	Elbow Flexion	Familiarized	5	0.97	0.93	0.99		89	17	34	<0.001	4.30415	0.0744922	-0.13199	0.280974	4.3 (0.07)	11.9305	0.206482	11.93 (0.21)	57.7799
Yes	Peak	No	Knee Extension	Familiarized	1	0.88	0.76	0.95		23	17	34	<0.001	26.7086	0.117199	-0.207659	0.442057	26.71 (0.12)	74.0324	0.324858	74.03 (0.32)	227.892
Yes	Peak	No	Knee Extension	Familiarized	2	0.89	0.78	0.95		25	17	34	<0.001	25.0983	0.108207	-0.191727	0.408141	25.1 (0.11)	69.569	0.299934	69.57 (0.3)	231.948
Yes	Peak	No	Knee Extension	Familiarized	3	0.89	0.78	0.95		26	17	34	<0.001	24.5373	0.104522	-0.185198	0.394241	24.54 (0.1)	68.0138	0.289719	68.01 (0.29)	234.758
Yes	Peak	No	Knee Extension	Familiarized	4	0.9	0.79	0.96		29	17	34	<0.001	24.4124	0.102852	-0.182238	0.387941	24.41 (0.1)	67.6678	0.28509	67.67 (0.29)	237.356
Yes	Peak	No	Knee Extension	Familiarized	5	0.89	0.79	0.96		29	17	34	<0.001	24.9981	0.104304	-0.184812	0.39342	25 (0.1)	69.2911	0.289116	69.29 (0.29)	239.666
Yes	Peak	No	Hand Grip	Familiarized	1	0.93	0.85	0.97		40	17	34	<0.001	3.33125	0.0886364	-0.157051	0.334324	3.33 (0.09)	9.23375	0.245687	9.23 (0.25)	37.5833
Yes	Peak	No	Hand Grip	Familiarized	2	0.93	0.86	0.97		43	17	34	<0.001	3.15054	0.0821484	-0.145555	0.309852	3.15 (0.08)	8.73286	0.227704	8.73 (0.23)	38.3518
Yes	Peak	No	Hand Grip	Familiarized	3	0.95	0.9	0.98		62	17	34	<0.001	2.69774	0.0693043	-0.122797	0.261406	2.7 (0.07)	7.47774	0.192102	7.48 (0.19)	38.9259
Yes	Peak	No	Hand Grip	Familiarized	4	0.96	0.91	0.98		69	17	34	<0.001	2.57481	0.0651544	-0.115444	0.245753	2.57 (0.07)	7.137	0.180599	7.14 (0.18)	39.5185
Yes	Peak	No	Hand Grip	Familiarized	5	0.96	0.91	0.98		65	17	34	<0.001	2.64925	0.0666944	-0.118173	0.251562	2.65 (0.07)	7.34334	0.184867	7.34 (0.18)	39.7222
No	Peak	No	Elbow Flexion	Neither	1	0.93	0.86	0.97		54	17	51	<0.001	6.45033	0.115687	-0.204981	0.436355	6.45 (0.12)	17.8794	0.320668	17.88 (0.32)	55.7567
No	Peak	No	Elbow Flexion	Neither	2	0.93	0.87	0.97		59	17	51	<0.001	6.2503	0.109781	-0.194516	0.414078	6.25 (0.11)	17.3249	0.304297	17.32 (0.3)	56.9343
No	Peak	No	Elbow Flexion	Neither	3	0.93	0.87	0.97		59	17	51	<0.001	6.33493	0.109999	-0.194903	0.414901	6.33 (0.11)	17.5595	0.304902	17.56 (0.3)	57.5908
No	Peak	No	Elbow Flexion	Neither	4	0.94	0.88	0.97		61	17	51	<0.001	6.22949	0.107851	-0.191096	0.406797	6.23 (0.11)	17.2673	0.298947	17.27 (0.3)	57.7603
No	Peak	No	Elbow Flexion	Neither	5	0.95	0.9	0.98		79	17	51	<0.001	5.57473	0.0954168	-0.169065	0.359899	5.57 (0.1)	15.4524	0.264482	15.45 (0.26)	58.425
No	Peak	No	Knee Extension	Neither	1	0.88	0.78	0.95		32	17	51	<0.001	25.9524	0.115191	-0.204103	0.434485	25.95 (0.12)	71.9364	0.319294	71.94 (0.32)	225.298
No	Peak	No	Knee Extension	Neither	2	0.9	0.81	0.96		37	17	51	<0.001	24.1096	0.104603	-0.185342	0.394548	24.11 (0.1)	66.8284	0.289945	66.83 (0.29)	230.487
No	Peak	No	Knee Extension	Neither	3	0.9	0.81	0.96		36	17	51	<0.001	23.8131	0.101792	-0.180361	0.383944	23.81 (0.1)	66.0065	0.282152	66.01 (0.28)	233.939
No	Peak	No	Knee Extension	Neither	4	0.92	0.84	0.96		47	17	51	<0.001	22.1659	0.0934422	-0.165566	0.352451	22.17 (0.09)	61.4407	0.259009	61.44 (0.26)	237.215
No	Peak	No	Knee Extension	Neither	5	0.91	0.84	0.96		46	17	51	<0.001	22.4807	0.0940284	-0.166605	0.354662	22.48 (0.09)	62.3133	0.260633	62.31 (0.26)	239.084
No	Peak	No	Hand Grip	Neither	1	0.93	0.86	0.97		51	17	51	<0.001	3.34339	0.0885992	-0.156985	0.334184	3.34 (0.09)	9.2674	0.245584	9.27 (0.25)	37.7361
No	Peak	No	Hand Grip	Neither	2	0.93	0.87	0.97		56	17	51	<0.001	3.18471	0.0825856	-0.14633	0.311501	3.18 (0.08)	8.82756	0.228916	8.83 (0.23)	38.5625
No	Peak	No	Hand Grip	Neither	3	0.95	0.89	0.98		71	17	51	<0.001	2.88715	0.0737145	-0.130612	0.278041	2.89 (0.07)	8.00278	0.204326	8 (0.2)	39.1667
No	Peak	No	Hand Grip	Neither	4	0.96	0.92	0.98		91	17	51	<0.001	2.59362	0.0653167	-0.115732	0.246365	2.59 (0.07)	7.18914	0.181049	7.19 (0.18)	39.7083
No	Peak	No	Hand Grip	Neither	5	0.96	0.92	0.98		94	17	51	<0.001	2.55042	0.0639603	-0.113329	0.241249	2.55 (0.06)	7.0694	0.177289	7.07 (0.18)	39.875
Yes	Average	No	Elbow Flexion	Familiarized	2	0.97	0.93	0.99		94	17	34	<0.001	3.98551	0.0730536	-0.129441	0.275548	3.99 (0.07)	11.0473	0.202494	11.05 (0.2)	54.556
Yes	Average	No	Elbow Flexion	Familiarized	3	0.97	0.94	0.99		106	17	34	<0.001	3.7008	0.0681005	-0.120664	0.256866	3.7 (0.07)	10.2581	0.188765	10.26 (0.19)	54.3433
Yes	Average	No	Elbow Flexion	Familiarized	4	0.98	0.95	0.99		121	17	34	<0.001	3.45376	0.0638734	-0.113175	0.240921	3.45 (0.06)	9.57333	0.177048	9.57 (0.18)	54.072
Yes	Average	No	Elbow Flexion	Familiarized	5	0.98	0.96	0.99		154	17	34	<0.001	3.11443	0.0577075	-0.10225	0.217665	3.11 (0.06)	8.63277	0.159957	8.63 (0.16)	53.9693
Yes	Average	No	Knee Extension	Familiarized	2	0.88	0.76	0.95		24	17	34	<0.001	24.8818	0.110792	-0.196307	0.417891	24.88 (0.11)	68.9687	0.307099	68.97 (0.31)	224.582
Yes	Average	No	Knee Extension	Familiarized	3	0.88	0.77	0.95		25	17	34	<0.001	23.9168	0.106762	-0.189168	0.402693	23.92 (0.11)	66.2939	0.29593	66.29 (0.3)	224.019
Yes	Average	No	Knee Extension	Familiarized	4	0.88	0.77	0.95		26	17	34	<0.001	23.7833	0.106374	-0.188479	0.401226	23.78 (0.11)	65.9239	0.294853	65.92 (0.29)	223.583
Yes	Average	No	Knee Extension	Familiarized	5	0.89	0.77	0.95		26	17	34	<0.001	23.2314	0.104035	-0.184336	0.392407	23.23 (0.1)	64.3942	0.288371	64.39 (0.29)	223.303
Yes	Average	No	Hand Grip	Familiarized	2	0.94	0.87	0.97		48	17	34	<0.001	2.91992	0.0786411	-0.139341	0.296623	2.92 (0.08)	8.09359	0.217982	8.09 (0.22)	37.1296
Yes	Average	No	Hand Grip	Familiarized	3	0.95	0.9	0.98		63	17	34	<0.001	2.52874	0.0685789	-0.121512	0.25867	2.53 (0.07)	7.00932	0.190091	7.01 (0.19)	36.8735
Yes	Average	No	Hand Grip	Familiarized	4	0.96	0.91	0.98		68	17	34	<0.001	2.4242	0.0657906	-0.116572	0.248153	2.42 (0.07)	6.71954	0.182362	6.72 (0.18)	36.8472
Yes	Average	No	Hand Grip	Familiarized	5	0.96	0.91	0.98		69	17	34	<0.001	2.39498	0.0651203	-0.115384	0.245624	2.39 (0.07)	6.63854	0.180504	6.64 (0.18)	36.7778
No	Average	No	Elbow Flexion	Neither	2	0.95	0.89	0.98		70	17	51	<0.001	5.56101	0.100854	-0.178699	0.380407	5.56 (0.1)	15.4143	0.279553	15.41 (0.28)	55.1392
No	Average	No	Elbow Flexion	Neither	3	0.95	0.9	0.98		72	17	51	<0.001	5.43317	0.0990236	-0.175456	0.373503	5.43 (0.1)	15.06	0.274479	15.06 (0.27)	54.8675
No	Average	No	Elbow Flexion	Neither	4	0.95	0.9	0.98		73	17	51	<0.001	5.3682	0.0984693	-0.174474	0.371412	5.37 (0.1)	14.8799	0.272943	14.88 (0.27)	54.5165
No	Average	No	Elbow Flexion	Neither	5	0.95	0.91	0.98		80	17	51	<0.001	5.13198	0.0944498	-0.167352	0.356251	5.13 (0.09)	14.2251	0.261802	14.23 (0.26)	54.3355
No	Average	No	Knee Extension	Neither	2	0.89	0.79	0.95		34	17	51	<0.001	24.0271	0.108124	-0.191581	0.40783	24.03 (0.11)	66.5996	0.299706	66.6 (0.3)	222.217
No	Average	No	Knee Extension	Neither	3	0.89	0.79	0.95		35	17	51	<0.001	23.1089	0.103932	-0.184153	0.392017	23.11 (0.1)	64.0545	0.288085	64.05 (0.29)	222.346
No	Average	No	Knee Extension	Neither	4	0.9	0.81	0.96		38	17	51	<0.001	22.1526	0.0995431	-0.176376	0.375463	22.15 (0.1)	61.4038	0.27592	61.4 (0.28)	222.542
No	Average	No	Knee Extension	Neither	5	0.9	0.81	0.96		39	17	51	<0.001	21.5088	0.0966682	-0.171282	0.364619	21.51 (0.1)	59.6192	0.267951	59.62 (0.27)	222.501
No	Average	No	Hand Grip	Neither	2	0.94	0.88	0.97		61	17	51	<0.001	2.97641	0.0795993	-0.141039	0.300237	2.98 (0.08)	8.25017	0.220638	8.25 (0.22)	37.3924
No	Average	No	Hand Grip	Neither	3	0.95	0.9	0.98		79	17	51	<0.001	2.63304	0.0708087	-0.125463	0.26708	2.63 (0.07)	7.2984	0.196272	7.3 (0.2)	37.1852
No	Average	No	Hand Grip	Neither	4	0.96	0.91	0.98		91	17	51	<0.001	2.45982	0.0663043	-0.117482	0.25009	2.46 (0.07)	6.81827	0.183786	6.82 (0.18)	37.099
No	Average	No	Hand Grip	Neither	5	0.96	0.92	0.98		97	17	51	<0.001	2.35668	0.0637347	-0.112929	0.240398	2.36 (0.06)	6.53238	0.176664	6.53 (0.18)	36.9764
Yes	Peak	Yes	Elbow Flexion	Both	1	0.97	0.94	0.99		99	17	34	<0.001	3.86386	0.0715253	-0.126733	0.269783	3.86 (0.07)	10.7101	0.198258	10.71 (0.2)	54.0209
Yes	Peak	Yes	Elbow Flexion	Both	2	0.97	0.94	0.99		97	17	34	<0.001	3.91374	0.0708213	-0.125485	0.267128	3.91 (0.07)	10.8483	0.196307	10.85 (0.2)	55.2622
Yes	Peak	Yes	Elbow Flexion	Both	3	0.97	0.94	0.99		106	17	34	<0.001	3.76271	0.0674305	-0.119477	0.254338	3.76 (0.07)	10.4297	0.186908	10.43 (0.19)	55.8013
Yes	Peak	Yes	Elbow Flexion	Both	4	0.97	0.93	0.99		87	17	34	<0.001	4.24421	0.0749921	-0.132875	0.28286	4.24 (0.07)	11.7643	0.207867	11.76 (0.21)	56.5954
Yes	Peak	Yes	Knee Extension	Both	1	0.85	0.7	0.93		18	17	34	<0.001	26.891	0.121529	-0.215332	0.458391	26.89 (0.12)	74.5379	0.336862	74.54 (0.34)	221.272
Yes	Peak	Yes	Knee Extension	Both	2	0.87	0.74	0.94		22	17	34	<0.001	24.6475	0.10874	-0.192673	0.410153	24.65 (0.11)	68.3194	0.301413	68.32 (0.3)	226.664
Yes	Peak	Yes	Knee Extension	Both	3	0.86	0.73	0.94		22	17	34	<0.001	26.5457	0.115239	-0.204188	0.434667	26.55 (0.12)	73.5808	0.319427	73.58 (0.32)	230.352
Yes	Peak	Yes	Knee Extension	Both	4	0.85	0.71	0.94		20	17	34	<0.001	27.8681	0.119411	-0.21158	0.450403	27.87 (0.12)	77.2463	0.330992	77.25 (0.33)	233.378
Yes	Peak	Yes	Hand Grip	Both	1	0.91	0.82	0.96		32	17	34	<0.001	3.38091	0.0921834	-0.163336	0.347703	3.38 (0.09)	9.37141	0.255519	9.37 (0.26)	36.6759
Yes	Peak	Yes	Hand Grip	Both	2	0.96	0.92	0.98		76	17	34	<0.001	2.37463	0.0627195	-0.11113	0.236569	2.37 (0.06)	6.58214	0.17385	6.58 (0.17)	37.8611
Yes	Peak	Yes	Hand Grip	Both	3	0.96	0.92	0.98		75	17	34	<0.001	2.39501	0.0618068	-0.109513	0.233126	2.4 (0.06)	6.63864	0.17132	6.64 (0.17)	38.75
Yes	Peak	Yes	Hand Grip	Both	4	0.96	0.91	0.98		68	17	34	<0.001	2.51937	0.0645532	-0.114379	0.243486	2.52 (0.06)	6.98333	0.178932	6.98 (0.18)	39.0278
No	Peak	Yes	Elbow Flexion	Practiced	1	0.94	0.89	0.97		65	17	51	<0.001	5.71323	0.104788	-0.18567	0.395246	5.71 (0.1)	15.8363	0.290458	15.84 (0.29)	54.5217
No	Peak	Yes	Elbow Flexion	Practiced	2	0.94	0.88	0.97		60	17	51	<0.001	6.01549	0.107721	-0.190867	0.40631	6.02 (0.11)	16.6741	0.298588	16.67 (0.3)	55.843
No	Peak	Yes	Elbow Flexion	Practiced	3	0.94	0.88	0.97		64	17	51	<0.001	5.85707	0.104052	-0.184366	0.39247	5.86 (0.1)	16.235	0.288418	16.23 (0.29)	56.2898
No	Peak	Yes	Elbow Flexion	Practiced	4	0.95	0.9	0.98		76	17	51	<0.001	5.47866	0.0961315	-0.170331	0.362594	5.48 (0.1)	15.1861	0.266463	15.19 (0.27)	56.9913
No	Peak	Yes	Knee Extension	Practiced	1	0.85	0.73	0.93		25	17	51	<0.001	26.56	0.121204	-0.214755	0.457163	26.56 (0.12)	73.6205	0.335959	73.62 (0.34)	219.135
No	Peak	Yes	Knee Extension	Practiced	2	0.88	0.78	0.95		32	17	51	<0.001	23.6534	0.10461	-0.185355	0.394576	23.65 (0.1)	65.5639	0.289965	65.56 (0.29)	226.109
No	Peak	Yes	Knee Extension	Practiced	3	0.89	0.79	0.95		36	17	51	<0.001	23.6581	0.102528	-0.181665	0.38672	23.66 (0.1)	65.577	0.284192	65.58 (0.28)	230.749
No	Peak	Yes	Knee Extension	Practiced	4	0.89	0.79	0.95		34	17	51	<0.001	24.3784	0.104514	-0.185184	0.394211	24.38 (0.1)	67.5736	0.289697	67.57 (0.29)	233.256
No	Peak	Yes	Hand Grip	Practiced	1	0.91	0.83	0.96		43	17	51	<0.001	3.36289	0.0907697	-0.160831	0.34237	3.36 (0.09)	9.32146	0.251601	9.32 (0.25)	37.0486
No	Peak	Yes	Hand Grip	Practiced	2	0.95	0.91	0.98		84	17	51	<0.001	2.6499	0.069266	-0.12273	0.261262	2.65 (0.07)	7.34516	0.191996	7.35 (0.19)	38.2569
No	Peak	Yes	Hand Grip	Practiced	3	0.96	0.93	0.98		105	17	51	<0.001	2.38315	0.061052	-0.108175	0.230279	2.38 (0.06)	6.60575	0.169227	6.61 (0.17)	39.0347
No	Peak	Yes	Hand Grip	Practiced	4	0.96	0.92	0.98		98	17	51	<0.001	2.43979	0.0621274	-0.110081	0.234336	2.44 (0.06)	6.76276	0.172208	6.76 (0.17)	39.2708
Yes	Average	Yes	Elbow Flexion	Both	2	0.97	0.95	0.99		116	17	34	<0.001	3.52139	0.065248	-0.11561	0.246106	3.52 (0.07)	9.7608	0.180858	9.76 (0.18)	53.9693
Yes	Average	Yes	Elbow Flexion	Both	3	0.98	0.95	0.99		136	17	34	<0.001	3.23755	0.0602534	-0.106761	0.227267	3.24 (0.06)	8.97404	0.167014	8.97 (0.17)	53.7323
Yes	Average	Yes	Elbow Flexion	Both	4	0.98	0.96	0.99		167	17	34	<0.001	3.00175	0.05591	-0.0990647	0.210885	3 (0.06)	8.32041	0.154975	8.32 (0.15)	53.6888
Yes	Average	Yes	Knee Extension	Both	2	0.86	0.73	0.94		21	17	34	<0.001	25.0718	0.112894	-0.200032	0.42582	25.07 (0.11)	69.4954	0.312926	69.5 (0.31)	222.082
Yes	Average	Yes	Knee Extension	Both	3	0.86	0.73	0.94		22	17	34	<0.001	25.2688	0.113749	-0.201546	0.429043	25.27 (0.11)	70.0415	0.315295	70.04 (0.32)	222.146
Yes	Average	Yes	Knee Extension	Both	4	0.87	0.74	0.94		22	17	34	<0.001	24.6298	0.110867	-0.196441	0.418175	24.63 (0.11)	68.2703	0.307308	68.27 (0.31)	222.156
Yes	Average	Yes	Hand Grip	Both	2	0.94	0.88	0.98		49	17	34	<0.001	2.81489	0.0770812	-0.136577	0.290739	2.81 (0.08)	7.80248	0.213658	7.8 (0.21)	36.5185
Yes	Average	Yes	Hand Grip	Both	3	0.95	0.9	0.98		58	17	34	<0.001	2.57011	0.070218	-0.124416	0.264852	2.57 (0.07)	7.12397	0.194634	7.12 (0.19)	36.6018
Yes	Average	Yes	Hand Grip	Both	4	0.95	0.9	0.98		59	17	34	<0.001	2.56575	0.0701477	-0.124292	0.264587	2.57 (0.07)	7.11189	0.194439	7.11 (0.19)	36.5764
No	Average	Yes	Elbow Flexion	Practiced	2	0.94	0.89	0.98		67	17	51	<0.001	5.58827	0.102682	-0.181939	0.387304	5.59 (0.1)	15.4899	0.284621	15.49 (0.28)	54.4228
No	Average	Yes	Elbow Flexion	Practiced	3	0.94	0.89	0.98		69	17	51	<0.001	5.49517	0.101568	-0.179965	0.383102	5.5 (0.1)	15.2318	0.281533	15.23 (0.28)	54.1031
No	Average	Yes	Elbow Flexion	Practiced	4	0.95	0.9	0.98		75	17	51	<0.001	5.26394	0.0975161	-0.172785	0.367817	5.26 (0.1)	14.5909	0.270301	14.59 (0.27)	53.9803
No	Average	Yes	Knee Extension	Practiced	2	0.87	0.76	0.94		32	17	51	<0.001	24.2465	0.109777	-0.19451	0.414064	24.25 (0.11)	67.2078	0.304287	67.21 (0.3)	220.87
No	Average	Yes	Knee Extension	Practiced	3	0.88	0.78	0.95		33	17	51	<0.001	23.1998	0.104681	-0.18548	0.394842	23.2 (0.1)	64.3065	0.290161	64.31 (0.29)	221.624
No	Average	Yes	Knee Extension	Practiced	4	0.89	0.79	0.95		34	17	51	<0.001	22.4364	0.101155	-0.179233	0.381544	22.44 (0.1)	62.1905	0.280388	62.19 (0.28)	221.801
No	Average	Yes	Hand Grip	Practiced	2	0.94	0.88	0.97		64	17	51	<0.001	2.88695	0.0782166	-0.138589	0.295022	2.89 (0.08)	8.00222	0.216805	8 (0.22)	36.9097
No	Average	Yes	Hand Grip	Practiced	3	0.95	0.91	0.98		81	17	51	<0.001	2.57618	0.0698406	-0.123748	0.263429	2.58 (0.07)	7.14081	0.193588	7.14 (0.19)	36.8866
No	Average	Yes	Hand Grip	Practiced	4	0.96	0.91	0.98		86	17	51	<0.001	2.48198	0.06747	-0.119547	0.254487	2.48 (0.07)	6.8797	0.187017	6.88 (0.19)	36.7865
