# Supplementary material for: Assessing the reliability of baseline maximum voluntary contraction protocols
Source: PeerJ. 2026 Feb 24;14:e20848. doi: 10.7717/peerj.20848 (PMC12947764; doi:10.7717/peerj.20848)
Supplement: Supplemental Information 9 — The individual participant trial data for maximum voluntary contractions (MVC). Each row indicates participant ID, handedness, footedness, testing session, exertion type, and trial number. MVC values represent raw measurements, while Corrected MVC accounts for adjustments applied during data processing. These raw data formed the basis for reliability and group-level analyses. [file peerj-14-20848-s009.xlsx]

## Sheet: Sheet1
Participant	Handedness	Footedness	Session	ExertionType	ExertionNumber	MVC	CorrectedMVC
P01	Right	Right	Session 1	Elbow Flexion	1	33.0444	44.8083
P01	Right	Right	Session 1	Elbow Flexion	2	30.9731	41.9995
P01	Right	Right	Session 1	Elbow Flexion	3	32.6693	44.2996
P01	Right	Right	Session 1	Elbow Flexion	4	29.9781	40.6503
P01	Right	Right	Session 1	Elbow Flexion	5	28.5591	38.7262
P01	Right	Right	Session 1	Knee Extension	1	152.093	206.237
P01	Right	Right	Session 1	Knee Extension	2	168.81	228.907
P01	Right	Right	Session 1	Knee Extension	3	181.908	246.667
P01	Right	Right	Session 1	Knee Extension	4	173.345	235.055
P01	Right	Right	Session 1	Knee Extension	5	172.187	233.485
P01	Right	Right	Session 1	Grip Strength	1	32	32
P01	Right	Right	Session 1	Grip Strength	2	30	30
P01	Right	Right	Session 1	Grip Strength	3	34	34
P01	Right	Right	Session 1	Grip Strength	4	31	31
P01	Right	Right	Session 1	Grip Strength	5	28	28
P01	Right	Right	Session 2	Elbow Flexion	1	33.7621	45.7814
P01	Right	Right	Session 2	Elbow Flexion	2	31.2666	42.3976
P01	Right	Right	Session 2	Elbow Flexion	3	34.3982	46.644
P01	Right	Right	Session 2	Elbow Flexion	4	30.3043	41.0927
P01	Right	Right	Session 2	Elbow Flexion	5	32.7182	44.3659
P01	Right	Right	Session 2	Knee Extension	1	163.118	221.188
P01	Right	Right	Session 2	Knee Extension	2	153.038	207.52
P01	Right	Right	Session 2	Knee Extension	3	156.529	212.253
P01	Right	Right	Session 2	Knee Extension	4	160.623	217.805
P01	Right	Right	Session 2	Knee Extension	5	157.866	214.067
P01	Right	Right	Session 2	Grip Strength	1	32	32
P01	Right	Right	Session 2	Grip Strength	2	30	30
P01	Right	Right	Session 2	Grip Strength	3	26	26
P01	Right	Right	Session 2	Grip Strength	4	38	38
P01	Right	Right	Session 2	Grip Strength	5	30	30
P01	Right	Right	Session 3	Elbow Flexion	1	35.5399	48.1921
P01	Right	Right	Session 3	Elbow Flexion	2	37.5298	50.8903
P01	Right	Right	Session 3	Elbow Flexion	3	40.0741	54.3405
P01	Right	Right	Session 3	Elbow Flexion	4	36.0945	48.9441
P01	Right	Right	Session 3	Elbow Flexion	5	36.7632	49.8509
P01	Right	Right	Session 3	Knee Extension	1	128.002	173.571
P01	Right	Right	Session 3	Knee Extension	2	161.748	219.331
P01	Right	Right	Session 3	Knee Extension	3	169.512	229.858
P01	Right	Right	Session 3	Knee Extension	4	157.638	213.757
P01	Right	Right	Session 3	Knee Extension	5	148.912	201.925
P01	Right	Right	Session 3	Grip Strength	1	26	26
P01	Right	Right	Session 3	Grip Strength	2	26	26
P01	Right	Right	Session 3	Grip Strength	3	28	28
P01	Right	Right	Session 3	Grip Strength	4	34	34
P01	Right	Right	Session 3	Grip Strength	5	28	28
P01	Right	Right	Session 4	Elbow Flexion	1	36.8773	50.0057
P01	Right	Right	Session 4	Elbow Flexion	2	35.8987	48.6787
P01	Right	Right	Session 4	Elbow Flexion	3	40.6124	55.0704
P01	Right	Right	Session 4	Elbow Flexion	4	35.8661	48.6344
P01	Right	Right	Session 4	Elbow Flexion	5	34.9201	47.3517
P01	Right	Right	Session 4	Knee Extension	1	126.779	171.912
P01	Right	Right	Session 4	Knee Extension	2	146.009	197.988
P01	Right	Right	Session 4	Knee Extension	3	156.888	212.74
P01	Right	Right	Session 4	Knee Extension	4	150.07	203.495
P01	Right	Right	Session 4	Knee Extension	5	157.524	213.602
P01	Right	Right	Session 4	Grip Strength	1	28	28
P01	Right	Right	Session 4	Grip Strength	2	34	34
P01	Right	Right	Session 4	Grip Strength	3	30	30
P01	Right	Right	Session 4	Grip Strength	4	29	29
P01	Right	Right	Session 4	Grip Strength	5	33	33
P02	Right	Right	Session 1	Elbow Flexion	1	86.1015	116.754
P02	Right	Right	Session 1	Elbow Flexion	2	86.5908	117.417
P02	Right	Right	Session 1	Elbow Flexion	3	82.6764	112.109
P02	Right	Right	Session 1	Elbow Flexion	4	79.8547	108.283
P02	Right	Right	Session 1	Elbow Flexion	5	82.4643	111.822
P02	Right	Right	Session 1	Knee Extension	1	248.225	336.593
P02	Right	Right	Session 1	Knee Extension	2	280.405	380.229
P02	Right	Right	Session 1	Knee Extension	3	265.758	360.368
P02	Right	Right	Session 1	Knee Extension	4	258.468	350.482
P02	Right	Right	Session 1	Knee Extension	5	247.752	335.951
P02	Right	Right	Session 1	Grip Strength	1	56	56
P02	Right	Right	Session 1	Grip Strength	2	52	52
P02	Right	Right	Session 1	Grip Strength	3	56	56
P02	Right	Right	Session 1	Grip Strength	4	62	62
P02	Right	Right	Session 1	Grip Strength	5	58	58
P02	Right	Right	Session 2	Elbow Flexion	1	72.8087	98.7286
P02	Right	Right	Session 2	Elbow Flexion	2	71.455	96.8929
P02	Right	Right	Session 2	Elbow Flexion	3	67.5568	91.607
P02	Right	Right	Session 2	Elbow Flexion	4	68.829	93.3321
P02	Right	Right	Session 2	Elbow Flexion	5	70.0686	95.013
P02	Right	Right	Session 2	Knee Extension	1	281.106	381.18
P02	Right	Right	Session 2	Knee Extension	2	283.063	383.834
P02	Right	Right	Session 2	Knee Extension	3	272.543	369.569
P02	Right	Right	Session 2	Knee Extension	4	282.166	382.618
P02	Right	Right	Session 2	Knee Extension	5	270.619	366.959
P02	Right	Right	Session 2	Grip Strength	1	56.5	56.5
P02	Right	Right	Session 2	Grip Strength	2	58	58
P02	Right	Right	Session 2	Grip Strength	3	62	62
P02	Right	Right	Session 2	Grip Strength	4	56	56
P02	Right	Right	Session 2	Grip Strength	5	60	60
P02	Right	Right	Session 3	Elbow Flexion	1	66.8718	90.6781
P02	Right	Right	Session 3	Elbow Flexion	2	70.4926	95.588
P02	Right	Right	Session 3	Elbow Flexion	3	73.1838	99.2373
P02	Right	Right	Session 3	Elbow Flexion	4	65.0614	88.2232
P02	Right	Right	Session 3	Elbow Flexion	5	65.779	89.1963
P02	Right	Right	Session 3	Knee Extension	1	250.753	340.021
P02	Right	Right	Session 3	Knee Extension	2	248.225	336.593
P02	Right	Right	Session 3	Knee Extension	3	244.066	330.953
P02	Right	Right	Session 3	Knee Extension	4	263.295	357.029
P02	Right	Right	Session 3	Knee Extension	5	235.16	318.878
P02	Right	Right	Session 3	Grip Strength	1	68	68
P02	Right	Right	Session 3	Grip Strength	2	62	62
P02	Right	Right	Session 3	Grip Strength	3	60	60
P02	Right	Right	Session 3	Grip Strength	4	56	56
P02	Right	Right	Session 3	Grip Strength	5	53	53
P02	Right	Right	Session 4	Elbow Flexion	1	69.6771	94.4822
P02	Right	Right	Session 4	Elbow Flexion	2	72.825	98.7507
P02	Right	Right	Session 4	Elbow Flexion	3	70.4274	95.4996
P02	Right	Right	Session 4	Elbow Flexion	4	72.825	98.7507
P02	Right	Right	Session 4	Elbow Flexion	5	77.9627	105.717
P02	Right	Right	Session 4	Knee Extension	1	234.541	318.037
P02	Right	Right	Session 4	Knee Extension	2	229.957	311.822
P02	Right	Right	Session 4	Knee Extension	3	233.073	316.046
P02	Right	Right	Session 4	Knee Extension	4	237.199	321.642
P02	Right	Right	Session 4	Knee Extension	5	252.629	342.564
P02	Right	Right	Session 4	Grip Strength	1	60	60
P02	Right	Right	Session 4	Grip Strength	2	50	50
P02	Right	Right	Session 4	Grip Strength	3	60	60
P02	Right	Right	Session 4	Grip Strength	4	58	58
P02	Right	Right	Session 4	Grip Strength	5	60	60
P03	Left	Left	Session 1	Elbow Flexion	1	23.5118	31.882
P03	Left	Left	Session 1	Elbow Flexion	2	23.2534	31.5316
P03	Left	Left	Session 1	Elbow Flexion	3	23.8832	32.3856
P03	Left	Left	Session 1	Elbow Flexion	4	23.8186	32.298
P03	Left	Left	Session 1	Elbow Flexion	5	23.0112	31.2032
P03	Left	Left	Session 1	Knee Extension	1	134.321	182.139
P03	Left	Left	Session 1	Knee Extension	2	140.667	190.744
P03	Left	Left	Session 1	Knee Extension	3	141.636	192.058
P03	Left	Left	Session 1	Knee Extension	4	136.42	184.986
P03	Left	Left	Session 1	Knee Extension	5	139.44	189.08
P03	Left	Left	Session 1	Grip Strength	1	22	22
P03	Left	Left	Session 1	Grip Strength	2	26	26
P03	Left	Left	Session 1	Grip Strength	3	20	20
P03	Left	Left	Session 1	Grip Strength	4	20	20
P03	Left	Left	Session 1	Grip Strength	5	20	20
P03	Left	Left	Session 2	Elbow Flexion	1	20.0561	27.196
P03	Left	Left	Session 2	Elbow Flexion	2	24.0285	32.5827
P03	Left	Left	Session 2	Elbow Flexion	3	21.3156	28.904
P03	Left	Left	Session 2	Elbow Flexion	4	22.6236	30.6777
P03	Left	Left	Session 2	Elbow Flexion	5	27.7588	37.6409
P03	Left	Left	Session 2	Knee Extension	1	160.723	217.941
P03	Left	Left	Session 2	Knee Extension	2	156.88	212.729
P03	Left	Left	Session 2	Knee Extension	3	157.138	213.079
P03	Left	Left	Session 2	Knee Extension	4	152.552	206.861
P03	Left	Left	Session 2	Knee Extension	5	143.59	194.708
P03	Left	Left	Session 2	Grip Strength	1	23	23
P03	Left	Left	Session 2	Grip Strength	2	24	24
P03	Left	Left	Session 2	Grip Strength	3	21	21
P03	Left	Left	Session 2	Grip Strength	4	23	23
P03	Left	Left	Session 2	Grip Strength	5	20	20
P03	Left	Left	Session 3	Elbow Flexion	1	21.1218	28.6412
P03	Left	Left	Session 3	Elbow Flexion	2	20.5728	27.8967
P03	Left	Left	Session 3	Elbow Flexion	3	22.2684	30.1959
P03	Left	Left	Session 3	Elbow Flexion	4	20.7827	28.1814
P03	Left	Left	Session 3	Elbow Flexion	5	21.1218	28.6412
P03	Left	Left	Session 3	Knee Extension	1	137.857	186.934
P03	Left	Left	Session 3	Knee Extension	2	152.358	206.598
P03	Left	Left	Session 3	Knee Extension	3	149.161	202.262
P03	Left	Left	Session 3	Knee Extension	4	142.766	193.591
P03	Left	Left	Session 3	Knee Extension	5	136.307	184.832
P03	Left	Left	Session 3	Grip Strength	1	25	25
P03	Left	Left	Session 3	Grip Strength	2	27	27
P03	Left	Left	Session 3	Grip Strength	3	24	24
P03	Left	Left	Session 3	Grip Strength	4	26	26
P03	Left	Left	Session 3	Grip Strength	5	26	26
P03	Left	Left	Session 4	Elbow Flexion	1	24.19	32.8017
P03	Left	Left	Session 4	Elbow Flexion	2	25.2074	34.1812
P03	Left	Left	Session 4	Elbow Flexion	3	23.4472	31.7944
P03	Left	Left	Session 4	Elbow Flexion	4	23.7702	32.2323
P03	Left	Left	Session 4	Elbow Flexion	5	23.5602	31.9477
P03	Left	Left	Session 4	Knee Extension	1	121.757	165.103
P03	Left	Left	Session 4	Knee Extension	2	124.454	168.76
P03	Left	Left	Session 4	Knee Extension	3	122.08	165.541
P03	Left	Left	Session 4	Knee Extension	4	120.982	164.052
P03	Left	Left	Session 4	Knee Extension	5	121.467	164.709
P03	Left	Left	Session 4	Grip Strength	1	22	22
P03	Left	Left	Session 4	Grip Strength	2	22	22
P03	Left	Left	Session 4	Grip Strength	3	20	20
P03	Left	Left	Session 4	Grip Strength	4	22	22
P03	Left	Left	Session 4	Grip Strength	5	22	22
P04	Right	Right	Session 1	Elbow Flexion	1	70.5253	95.6323
P04	Right	Right	Session 1	Elbow Flexion	2	75.2879	102.09
P04	Right	Right	Session 1	Elbow Flexion	3	80.8986	109.698
P04	Right	Right	Session 1	Elbow Flexion	4	80.9638	109.787
P04	Right	Right	Session 1	Elbow Flexion	5	78.2237	106.071
P04	Right	Right	Session 1	Knee Extension	1	241.603	327.614
P04	Right	Right	Session 1	Knee Extension	2	164.195	222.648
P04	Right	Right	Session 1	Knee Extension	3	210.157	284.973
P04	Right	Right	Session 1	Knee Extension	4	203.225	275.573
P04	Right	Right	Session 1	Knee Extension	5	202.54	274.644
P04	Right	Right	Session 1	Grip Strength	1	52	52
P04	Right	Right	Session 1	Grip Strength	2	48	48
P04	Right	Right	Session 1	Grip Strength	3	57	57
P04	Right	Right	Session 1	Grip Strength	4	56	56
P04	Right	Right	Session 1	Grip Strength	5	51	51
P04	Right	Right	Session 2	Elbow Flexion	1	72.9881	98.9719
P04	Right	Right	Session 2	Elbow Flexion	2	62.99	85.4144
P04	Right	Right	Session 2	Elbow Flexion	3	65.9258	89.3954
P04	Right	Right	Session 2	Elbow Flexion	4	63.2346	85.7461
P04	Right	Right	Session 2	Elbow Flexion	5	52.0132	70.5299
P04	Right	Right	Session 2	Knee Extension	1	218.361	296.097
P04	Right	Right	Session 2	Knee Extension	2	212.016	287.494
P04	Right	Right	Session 2	Knee Extension	3	221.509	300.366
P04	Right	Right	Session 2	Knee Extension	4	242.239	328.476
P04	Right	Right	Session 2	Knee Extension	5	220.481	298.973
P04	Right	Right	Session 2	Grip Strength	1	56	56
P04	Right	Right	Session 2	Grip Strength	2	54	54
P04	Right	Right	Session 2	Grip Strength	3	58	58
P04	Right	Right	Session 2	Grip Strength	4	60	60
P04	Right	Right	Session 2	Grip Strength	5	58	58
P04	Right	Right	Session 3	Elbow Flexion	1	50.4311	68.3846
P04	Right	Right	Session 3	Elbow Flexion	2	53.0571	71.9454
P04	Right	Right	Session 3	Elbow Flexion	3	51.5565	69.9106
P04	Right	Right	Session 3	Elbow Flexion	4	54.9654	74.533
P04	Right	Right	Session 3	Elbow Flexion	5	66.9533	90.7887
P04	Right	Right	Session 3	Knee Extension	1	264.225	358.289
P04	Right	Right	Session 3	Knee Extension	2	230.969	313.193
P04	Right	Right	Session 3	Knee Extension	3	222.504	301.715
P04	Right	Right	Session 3	Knee Extension	4	219.519	297.668
P04	Right	Right	Session 3	Knee Extension	5	213.419	289.396
P04	Right	Right	Session 3	Grip Strength	1	55	55
P04	Right	Right	Session 3	Grip Strength	2	54	54
P04	Right	Right	Session 3	Grip Strength	3	48	48
P04	Right	Right	Session 3	Grip Strength	4	49	49
P04	Right	Right	Session 3	Grip Strength	5	48	48
P04	Right	Right	Session 4	Elbow Flexion	1	58.5699	79.4208
P04	Right	Right	Session 4	Elbow Flexion	2	52.3557	70.9944
P04	Right	Right	Session 4	Elbow Flexion	3	51.948	70.4414
P04	Right	Right	Session 4	Elbow Flexion	4	53.791	72.9406
P04	Right	Right	Session 4	Elbow Flexion	5	52.0784	70.6184
P04	Right	Right	Session 4	Knee Extension	1	238.651	323.61
P04	Right	Right	Session 4	Knee Extension	2	217.806	295.345
P04	Right	Right	Session 4	Knee Extension	3	210.711	285.725
P04	Right	Right	Session 4	Knee Extension	4	197.81	268.23
P04	Right	Right	Session 4	Knee Extension	5	217.023	294.284
P04	Right	Right	Session 4	Grip Strength	1	50	50
P04	Right	Right	Session 4	Grip Strength	2	40	40
P04	Right	Right	Session 4	Grip Strength	3	54	54
P04	Right	Right	Session 4	Grip Strength	4	52	52
P04	Right	Right	Session 4	Grip Strength	5	47	47
P05	Right	Right	Session 1	Elbow Flexion	1	45.0651	61.1082
P05	Right	Right	Session 1	Elbow Flexion	2	42.1945	57.2157
P05	Right	Right	Session 1	Elbow Flexion	3	34.0883	46.2237
P05	Right	Right	Session 1	Elbow Flexion	4	35.018	47.4844
P05	Right	Right	Session 1	Elbow Flexion	5	34.1372	46.2901
P05	Right	Right	Session 1	Knee Extension	1	150.755	204.424
P05	Right	Right	Session 1	Knee Extension	2	147.836	200.465
P05	Right	Right	Session 1	Knee Extension	3	153.463	208.095
P05	Right	Right	Session 1	Knee Extension	4	155.746	211.192
P05	Right	Right	Session 1	Knee Extension	5	155.436	210.771
P05	Right	Right	Session 1	Grip Strength	1	40	40
P05	Right	Right	Session 1	Grip Strength	2	40	40
P05	Right	Right	Session 1	Grip Strength	3	36	36
P05	Right	Right	Session 1	Grip Strength	4	36	36
P05	Right	Right	Session 1	Grip Strength	5	32	32
P05	Right	Right	Session 2	Elbow Flexion	1	37.3503	50.6471
P05	Right	Right	Session 2	Elbow Flexion	2	41.9172	56.8397
P05	Right	Right	Session 2	Elbow Flexion	3	40.7266	55.2252
P05	Right	Right	Session 2	Elbow Flexion	4	35.7356	48.4575
P05	Right	Right	Session 2	Elbow Flexion	5	38.7856	52.5933
P05	Right	Right	Session 2	Knee Extension	1	175.857	238.461
P05	Right	Right	Session 2	Knee Extension	2	164.896	223.599
P05	Right	Right	Session 2	Knee Extension	3	150.152	203.606
P05	Right	Right	Session 2	Knee Extension	4	160.443	217.561
P05	Right	Right	Session 2	Knee Extension	5	162.417	220.237
P05	Right	Right	Session 2	Grip Strength	1	36	36
P05	Right	Right	Session 2	Grip Strength	2	35	35
P05	Right	Right	Session 2	Grip Strength	3	36	36
P05	Right	Right	Session 2	Grip Strength	4	38	38
P05	Right	Right	Session 2	Grip Strength	5	35	35
P05	Right	Right	Session 3	Elbow Flexion	1	39.8784	54.0751
P05	Right	Right	Session 3	Elbow Flexion	2	35.4747	48.1037
P05	Right	Right	Session 3	Elbow Flexion	3	37.9375	51.4433
P05	Right	Right	Session 3	Elbow Flexion	4	41.2648	55.9551
P05	Right	Right	Session 3	Elbow Flexion	5	39.6827	53.8097
P05	Right	Right	Session 3	Knee Extension	1	190.894	258.853
P05	Right	Right	Session 3	Knee Extension	2	184.485	250.161
P05	Right	Right	Session 3	Knee Extension	3	183.783	249.21
P05	Right	Right	Session 3	Knee Extension	4	165.581	224.528
P05	Right	Right	Session 3	Knee Extension	5	178.499	242.044
P05	Right	Right	Session 3	Grip Strength	1	39	39
P05	Right	Right	Session 3	Grip Strength	2	35	35
P05	Right	Right	Session 3	Grip Strength	3	32	32
P05	Right	Right	Session 3	Grip Strength	4	40	40
P05	Right	Right	Session 3	Grip Strength	5	38	38
P05	Right	Right	Session 4	Elbow Flexion	1	36.2902	49.2095
P05	Right	Right	Session 4	Elbow Flexion	2	36.9752	50.1384
P05	Right	Right	Session 4	Elbow Flexion	3	37.0241	50.2047
P05	Right	Right	Session 4	Elbow Flexion	4	35.3605	47.9488
P05	Right	Right	Session 4	Elbow Flexion	5	36.6816	49.7403
P05	Right	Right	Session 4	Knee Extension	1	171.143	232.07
P05	Right	Right	Session 4	Knee Extension	2	175.922	238.55
P05	Right	Right	Session 4	Knee Extension	3	177.504	240.695
P05	Right	Right	Session 4	Knee Extension	4	172.513	233.927
P05	Right	Right	Session 4	Knee Extension	5	168.158	228.022
P05	Right	Right	Session 4	Grip Strength	1	42	42
P05	Right	Right	Session 4	Grip Strength	2	38	38
P05	Right	Right	Session 4	Grip Strength	3	39	39
P05	Right	Right	Session 4	Grip Strength	4	40	40
P05	Right	Right	Session 4	Grip Strength	5	39	39
P06	Right	Right	Session 1	Elbow Flexion	1	32.6204	44.2332
P06	Right	Right	Session 1	Elbow Flexion	2	31.6907	42.9726
P06	Right	Right	Session 1	Elbow Flexion	3	29.4236	39.8984
P06	Right	Right	Session 1	Elbow Flexion	4	31.3482	42.5081
P06	Right	Right	Session 1	Elbow Flexion	5	28.5591	38.7262
P06	Right	Right	Session 1	Knee Extension	1	165.679	224.661
P06	Right	Right	Session 1	Knee Extension	2	158.959	215.549
P06	Right	Right	Session 1	Knee Extension	3	186.817	253.324
P06	Right	Right	Session 1	Knee Extension	4	175.563	238.063
P06	Right	Right	Session 1	Knee Extension	5	178.254	241.713
P06	Right	Right	Session 1	Grip Strength	1	38	38
P06	Right	Right	Session 1	Grip Strength	2	37	37
P06	Right	Right	Session 1	Grip Strength	3	34	34
P06	Right	Right	Session 1	Grip Strength	4	31	31
P06	Right	Right	Session 1	Grip Strength	5	37	37
P06	Right	Right	Session 2	Elbow Flexion	1	34.3982	46.644
P06	Right	Right	Session 2	Elbow Flexion	2	30.81	41.7783
P06	Right	Right	Session 2	Elbow Flexion	3	30.5816	41.4687
P06	Right	Right	Session 2	Elbow Flexion	4	30.9241	41.9331
P06	Right	Right	Session 2	Elbow Flexion	5	29.9292	40.584
P06	Right	Right	Session 2	Knee Extension	1	149.173	202.279
P06	Right	Right	Session 2	Knee Extension	2	149.075	202.146
P06	Right	Right	Session 2	Knee Extension	3	166.233	225.413
P06	Right	Right	Session 2	Knee Extension	4	146.808	199.072
P06	Right	Right	Session 2	Knee Extension	5	164.929	223.643
P06	Right	Right	Session 2	Grip Strength	1	37	37
P06	Right	Right	Session 2	Grip Strength	2	40	40
P06	Right	Right	Session 2	Grip Strength	3	40	40
P06	Right	Right	Session 2	Grip Strength	4	38	38
P06	Right	Right	Session 2	Grip Strength	5	39	39
P06	Right	Right	Session 3	Elbow Flexion	1	36.176	49.0547
P06	Right	Right	Session 3	Elbow Flexion	2	33.0118	44.764
P06	Right	Right	Session 3	Elbow Flexion	3	33.4359	45.3391
P06	Right	Right	Session 3	Elbow Flexion	4	35.1648	47.6834
P06	Right	Right	Session 3	Elbow Flexion	5	35.6215	48.3027
P06	Right	Right	Session 3	Knee Extension	1	167.571	227.226
P06	Right	Right	Session 3	Knee Extension	2	173.801	235.675
P06	Right	Right	Session 3	Knee Extension	3	181.32	245.87
P06	Right	Right	Session 3	Knee Extension	4	191.971	260.313
P06	Right	Right	Session 3	Knee Extension	5	202.834	275.042
P06	Right	Right	Session 3	Grip Strength	1	44	44
P06	Right	Right	Session 3	Grip Strength	2	36	36
P06	Right	Right	Session 3	Grip Strength	3	33	33
P06	Right	Right	Session 3	Grip Strength	4	38	38
P06	Right	Right	Session 3	Grip Strength	5	34	34
P06	Right	Right	Session 4	Elbow Flexion	1	36.8121	49.9172
P06	Right	Right	Session 4	Elbow Flexion	2	34.7733	47.1526
P06	Right	Right	Session 4	Elbow Flexion	3	33.1423	44.941
P06	Right	Right	Session 4	Elbow Flexion	4	33.6969	45.6929
P06	Right	Right	Session 4	Elbow Flexion	5	32.914	44.6313
P06	Right	Right	Session 4	Knee Extension	1	164.309	222.803
P06	Right	Right	Session 4	Knee Extension	2	150.511	204.092
P06	Right	Right	Session 4	Knee Extension	3	149.532	202.765
P06	Right	Right	Session 4	Knee Extension	4	145.683	197.546
P06	Right	Right	Session 4	Knee Extension	5	162.988	221.011
P06	Right	Right	Session 4	Grip Strength	1	33	33
P06	Right	Right	Session 4	Grip Strength	2	38	38
P06	Right	Right	Session 4	Grip Strength	3	41	41
P06	Right	Right	Session 4	Grip Strength	4	30	30
P06	Right	Right	Session 4	Grip Strength	5	37	37
P07	Right	Right	Session 1	Elbow Flexion	1	20.8607	28.2872
P07	Right	Right	Session 1	Elbow Flexion	2	21.823	29.592
P07	Right	Right	Session 1	Elbow Flexion	3	20.7466	28.1323
P07	Right	Right	Session 1	Elbow Flexion	4	20.0779	27.2256
P07	Right	Right	Session 1	Elbow Flexion	5	22.6549	30.72
P07	Right	Right	Session 1	Knee Extension	1	145.927	197.877
P07	Right	Right	Session 1	Knee Extension	2	138.637	187.991
P07	Right	Right	Session 1	Knee Extension	3	141.067	191.287
P07	Right	Right	Session 1	Knee Extension	4	145.634	197.479
P07	Right	Right	Session 1	Knee Extension	5	141.295	191.596
P07	Right	Right	Session 1	Grip Strength	1	30	30
P07	Right	Right	Session 1	Grip Strength	2	30	30
P07	Right	Right	Session 1	Grip Strength	3	30	30
P07	Right	Right	Session 1	Grip Strength	4	28	28
P07	Right	Right	Session 1	Grip Strength	5	28	28
P07	Right	Right	Session 2	Elbow Flexion	1	24.5795	33.3297
P07	Right	Right	Session 2	Elbow Flexion	2	24.449	33.1528
P07	Right	Right	Session 2	Elbow Flexion	3	24.0412	32.5999
P07	Right	Right	Session 2	Elbow Flexion	4	24.3348	32.998
P07	Right	Right	Session 2	Elbow Flexion	5	25.9984	35.2539
P07	Right	Right	Session 2	Knee Extension	1	133.222	180.648
P07	Right	Right	Session 2	Knee Extension	2	132.406	179.543
P07	Right	Right	Session 2	Knee Extension	3	141.311	191.618
P07	Right	Right	Session 2	Knee Extension	4	143.334	194.361
P07	Right	Right	Session 2	Knee Extension	5	151.081	204.866
P07	Right	Right	Session 2	Grip Strength	1	30	30
P07	Right	Right	Session 2	Grip Strength	2	28	28
P07	Right	Right	Session 2	Grip Strength	3	25	25
P07	Right	Right	Session 2	Grip Strength	4	27	27
P07	Right	Right	Session 2	Grip Strength	5	25	25
P07	Right	Right	Session 3	Elbow Flexion	1	22.6712	30.7421
P07	Right	Right	Session 3	Elbow Flexion	2	22.6385	30.6979
P07	Right	Right	Session 3	Elbow Flexion	3	21.6599	29.3709
P07	Right	Right	Session 3	Elbow Flexion	4	22.8016	30.919
P07	Right	Right	Session 3	Elbow Flexion	5	23.4867	31.8479
P07	Right	Right	Session 3	Knee Extension	1	146.009	197.988
P07	Right	Right	Session 3	Knee Extension	2	131.77	178.68
P07	Right	Right	Session 3	Knee Extension	3	131.574	178.415
P07	Right	Right	Session 3	Knee Extension	4	144.606	196.086
P07	Right	Right	Session 3	Knee Extension	5	146.775	199.027
P07	Right	Right	Session 3	Grip Strength	1	26	26
P07	Right	Right	Session 3	Grip Strength	2	30	30
P07	Right	Right	Session 3	Grip Strength	3	27	27
P07	Right	Right	Session 3	Grip Strength	4	26	26
P07	Right	Right	Session 3	Grip Strength	5	28	28
P07	Right	Right	Session 4	Elbow Flexion	1	26.4062	35.8068
P07	Right	Right	Session 4	Elbow Flexion	2	25.607	34.7231
P07	Right	Right	Session 4	Elbow Flexion	3	26.8303	36.3818
P07	Right	Right	Session 4	Elbow Flexion	4	27.0423	36.6694
P07	Right	Right	Session 4	Elbow Flexion	5	24.873	33.7278
P07	Right	Right	Session 4	Knee Extension	1	102.542	139.047
P07	Right	Right	Session 4	Knee Extension	2	103.716	140.64
P07	Right	Right	Session 4	Knee Extension	3	107.207	145.373
P07	Right	Right	Session 4	Knee Extension	4	102.249	138.649
P07	Right	Right	Session 4	Knee Extension	5	101.042	137.012
P07	Right	Right	Session 4	Grip Strength	1	28	28
P07	Right	Right	Session 4	Grip Strength	2	30	30
P07	Right	Right	Session 4	Grip Strength	3	29	29
P07	Right	Right	Session 4	Grip Strength	4	27	27
P07	Right	Right	Session 4	Grip Strength	5	28	28
P08	Left	Right	Session 1	Elbow Flexion	1	66.3207	89.9308
P08	Left	Right	Session 1	Elbow Flexion	2	49.3974	66.9828
P08	Left	Right	Session 1	Elbow Flexion	3	52.3363	70.9681
P08	Left	Right	Session 1	Elbow Flexion	4	51.8357	70.2893
P08	Left	Right	Session 1	Elbow Flexion	5	49.5427	67.1799
P08	Left	Right	Session 1	Knee Extension	1	186.964	253.523
P08	Left	Right	Session 1	Knee Extension	2	168.011	227.823
P08	Left	Right	Session 1	Knee Extension	3	156.154	211.745
P08	Left	Right	Session 1	Knee Extension	4	209.195	283.668
P08	Left	Right	Session 1	Knee Extension	5	208.281	282.429
P08	Left	Right	Session 1	Grip Strength	1	44	44
P08	Left	Right	Session 1	Grip Strength	2	50	50
P08	Left	Right	Session 1	Grip Strength	3	52	52
P08	Left	Right	Session 1	Grip Strength	4	45	45
P08	Left	Right	Session 1	Grip Strength	5	48	48
P08	Left	Right	Session 2	Elbow Flexion	1	52.3686	71.0119
P08	Left	Right	Session 2	Elbow Flexion	2	54.0157	73.2454
P08	Left	Right	Session 2	Elbow Flexion	3	49.3166	66.8733
P08	Left	Right	Session 2	Elbow Flexion	4	45.2796	61.3991
P08	Left	Right	Session 2	Elbow Flexion	5	49.7203	67.4208
P08	Left	Right	Session 2	Knee Extension	1	202.279	274.29
P08	Left	Right	Session 2	Knee Extension	2	202.817	275.02
P08	Left	Right	Session 2	Knee Extension	3	206.03	279.377
P08	Left	Right	Session 2	Knee Extension	4	206.096	279.466
P08	Left	Right	Session 2	Knee Extension	5	184.974	250.825
P08	Left	Right	Session 2	Grip Strength	1	52	52
P08	Left	Right	Session 2	Grip Strength	2	48	48
P08	Left	Right	Session 2	Grip Strength	3	44	44
P08	Left	Right	Session 2	Grip Strength	4	44.5	44.5
P08	Left	Right	Session 2	Grip Strength	5	48	48
P08	Left	Right	Session 3	Elbow Flexion	1	44.5206	60.3699
P08	Left	Right	Session 3	Elbow Flexion	2	45.2473	61.3553
P08	Left	Right	Session 3	Elbow Flexion	3	49.8657	67.6178
P08	Left	Right	Session 3	Elbow Flexion	4	49.0583	66.523
P08	Left	Right	Session 3	Elbow Flexion	5	48.4285	65.669
P08	Left	Right	Session 3	Knee Extension	1	208.477	282.695
P08	Left	Right	Session 3	Knee Extension	2	173.377	235.1
P08	Left	Right	Session 3	Knee Extension	3	185.969	252.174
P08	Left	Right	Session 3	Knee Extension	4	166.69	226.032
P08	Left	Right	Session 3	Knee Extension	5	179.82	243.836
P08	Left	Right	Session 3	Grip Strength	1	54	54
P08	Left	Right	Session 3	Grip Strength	2	49.5	49.5
P08	Left	Right	Session 3	Grip Strength	3	42	42
P08	Left	Right	Session 3	Grip Strength	4	43	43
P08	Left	Right	Session 3	Grip Strength	5	48	48
P08	Left	Right	Session 4	Elbow Flexion	1	54.6132	74.0555
P08	Left	Right	Session 4	Elbow Flexion	2	47.9602	65.034
P08	Left	Right	Session 4	Elbow Flexion	3	50.1886	68.0558
P08	Left	Right	Session 4	Elbow Flexion	4	54.6778	74.1431
P08	Left	Right	Session 4	Elbow Flexion	5	57.5361	78.0189
P08	Left	Right	Session 4	Knee Extension	1	199.881	271.039
P08	Left	Right	Session 4	Knee Extension	2	196.163	265.997
P08	Left	Right	Session 4	Knee Extension	3	193.243	262.038
P08	Left	Right	Session 4	Knee Extension	4	199.751	270.862
P08	Left	Right	Session 4	Knee Extension	5	184.224	249.807
P08	Left	Right	Session 4	Grip Strength	1	50	50
P08	Left	Right	Session 4	Grip Strength	2	48	48
P08	Left	Right	Session 4	Grip Strength	3	51.5	51.5
P08	Left	Right	Session 4	Grip Strength	4	53	53
P08	Left	Right	Session 4	Grip Strength	5	49	49
P09	Right	Right	Session 1	Elbow Flexion	1	23.1768	31.4277
P09	Right	Right	Session 1	Elbow Flexion	2	24.9709	33.8606
P09	Right	Right	Session 1	Elbow Flexion	3	22.296	30.2334
P09	Right	Right	Session 1	Elbow Flexion	4	22.9158	31.0739
P09	Right	Right	Session 1	Elbow Flexion	5	23.4214	31.7595
P09	Right	Right	Session 1	Knee Extension	1	130.465	176.911
P09	Right	Right	Session 1	Knee Extension	2	137.528	186.487
P09	Right	Right	Session 1	Knee Extension	3	143.66	194.803
P09	Right	Right	Session 1	Knee Extension	4	139.941	189.761
P09	Right	Right	Session 1	Knee Extension	5	134.853	182.86
P09	Right	Right	Session 1	Grip Strength	1	28.5	28.5
P09	Right	Right	Session 1	Grip Strength	2	28	28
P09	Right	Right	Session 1	Grip Strength	3	31	31
P09	Right	Right	Session 1	Grip Strength	4	27	27
P09	Right	Right	Session 1	Grip Strength	5	26	26
P09	Right	Right	Session 2	Elbow Flexion	1	24.922	33.7942
P09	Right	Right	Session 2	Elbow Flexion	2	21.2522	28.818
P09	Right	Right	Session 2	Elbow Flexion	3	21.6926	29.4151
P09	Right	Right	Session 2	Elbow Flexion	4	22.8016	30.919
P09	Right	Right	Session 2	Elbow Flexion	5	21.1869	28.7295
P09	Right	Right	Session 2	Knee Extension	1	152.68	207.034
P09	Right	Right	Session 2	Knee Extension	2	143.742	194.914
P09	Right	Right	Session 2	Knee Extension	3	144.623	196.108
P09	Right	Right	Session 2	Knee Extension	4	137.348	186.244
P09	Right	Right	Session 2	Knee Extension	5	126.583	171.647
P09	Right	Right	Session 2	Grip Strength	1	30	30
P09	Right	Right	Session 2	Grip Strength	2	30	30
P09	Right	Right	Session 2	Grip Strength	3	28.5	28.5
P09	Right	Right	Session 2	Grip Strength	4	29	29
P09	Right	Right	Session 2	Grip Strength	5	28	28
P09	Right	Right	Session 3	Elbow Flexion	1	26.341	35.7183
P09	Right	Right	Session 3	Elbow Flexion	2	26.8303	36.3818
P09	Right	Right	Session 3	Elbow Flexion	3	25.5581	34.6567
P09	Right	Right	Session 3	Elbow Flexion	4	22.6385	30.6979
P09	Right	Right	Session 3	Elbow Flexion	5	22.7527	30.8527
P09	Right	Right	Session 3	Knee Extension	1	117.841	159.793
P09	Right	Right	Session 3	Knee Extension	2	121.266	164.437
P09	Right	Right	Session 3	Knee Extension	3	107.337	145.55
P09	Right	Right	Session 3	Knee Extension	4	112.85	153.025
P09	Right	Right	Session 3	Knee Extension	5	128.541	174.301
P09	Right	Right	Session 3	Grip Strength	1	29	29
P09	Right	Right	Session 3	Grip Strength	2	28	28
P09	Right	Right	Session 3	Grip Strength	3	28	28
P09	Right	Right	Session 3	Grip Strength	4	26	26
P09	Right	Right	Session 3	Grip Strength	5	28	28
P09	Right	Right	Session 4	Elbow Flexion	1	23.9923	32.5335
P09	Right	Right	Session 4	Elbow Flexion	2	22.6222	30.6758
P09	Right	Right	Session 4	Elbow Flexion	3	23.4704	31.8258
P09	Right	Right	Session 4	Elbow Flexion	4	21.2359	28.7958
P09	Right	Right	Session 4	Elbow Flexion	5	22.084	29.9459
P09	Right	Right	Session 4	Knee Extension	1	135.048	183.126
P09	Right	Right	Session 4	Knee Extension	2	136.696	185.359
P09	Right	Right	Session 4	Knee Extension	3	127.383	172.731
P09	Right	Right	Session 4	Knee Extension	4	139.224	188.787
P09	Right	Right	Session 4	Knee Extension	5	149.026	202.08
P09	Right	Right	Session 4	Grip Strength	1	28	28
P09	Right	Right	Session 4	Grip Strength	2	29	29
P09	Right	Right	Session 4	Grip Strength	3	29.5	29.5
P09	Right	Right	Session 4	Grip Strength	4	31	31
P09	Right	Right	Session 4	Grip Strength	5	27	27
P10	Right	Right	Session 1	Elbow Flexion	1	41.9661	56.9061
P10	Right	Right	Session 1	Elbow Flexion	2	47.5442	64.4699
P10	Right	Right	Session 1	Elbow Flexion	3	45.2445	61.3515
P10	Right	Right	Session 1	Elbow Flexion	4	44.5105	60.3563
P10	Right	Right	Session 1	Elbow Flexion	5	39.8458	54.0309
P10	Right	Right	Session 1	Knee Extension	1	131.672	178.548
P10	Right	Right	Session 1	Knee Extension	2	142.992	193.896
P10	Right	Right	Session 1	Knee Extension	3	134.853	182.86
P10	Right	Right	Session 1	Knee Extension	4	125.556	170.254
P10	Right	Right	Session 1	Knee Extension	5	119.439	161.96
P10	Right	Right	Session 1	Grip Strength	1	43	43
P10	Right	Right	Session 1	Grip Strength	2	42	42
P10	Right	Right	Session 1	Grip Strength	3	42	42
P10	Right	Right	Session 1	Grip Strength	4	44	44
P10	Right	Right	Session 1	Grip Strength	5	42	42
P10	Right	Right	Session 2	Elbow Flexion	1	47.8378	64.8681
P10	Right	Right	Session 2	Elbow Flexion	2	47.6584	64.6248
P10	Right	Right	Session 2	Elbow Flexion	3	47.1202	63.8949
P10	Right	Right	Session 2	Elbow Flexion	4	48.8817	66.2835
P10	Right	Right	Session 2	Elbow Flexion	5	48.3434	65.5537
P10	Right	Right	Session 2	Knee Extension	1	143.089	194.029
P10	Right	Right	Session 2	Knee Extension	2	138.849	188.279
P10	Right	Right	Session 2	Knee Extension	3	142.143	192.746
P10	Right	Right	Session 2	Knee Extension	4	131.607	178.459
P10	Right	Right	Session 2	Knee Extension	5	138.718	188.102
P10	Right	Right	Session 2	Grip Strength	1	42	42
P10	Right	Right	Session 2	Grip Strength	2	41	41
P10	Right	Right	Session 2	Grip Strength	3	38	38
P10	Right	Right	Session 2	Grip Strength	4	43	43
P10	Right	Right	Session 2	Grip Strength	5	42	42
P10	Right	Right	Session 3	Elbow Flexion	1	51.5891	69.9549
P10	Right	Right	Session 3	Elbow Flexion	2	53.9052	73.0954
P10	Right	Right	Session 3	Elbow Flexion	3	53.3833	72.3877
P10	Right	Right	Session 3	Elbow Flexion	4	52.8287	71.6357
P10	Right	Right	Session 3	Elbow Flexion	5	55.7156	75.5504
P10	Right	Right	Session 3	Knee Extension	1	145.96	197.922
P10	Right	Right	Session 3	Knee Extension	2	158.193	214.509
P10	Right	Right	Session 3	Knee Extension	3	153.43	208.051
P10	Right	Right	Session 3	Knee Extension	4	161.487	218.977
P10	Right	Right	Session 3	Knee Extension	5	161.65	219.198
P10	Right	Right	Session 3	Grip Strength	1	42	42
P10	Right	Right	Session 3	Grip Strength	2	42	42
P10	Right	Right	Session 3	Grip Strength	3	45	45
P10	Right	Right	Session 3	Grip Strength	4	42	42
P10	Right	Right	Session 3	Grip Strength	5	43	43
P10	Right	Right	Session 4	Elbow Flexion	1	55.1611	74.7984
P10	Right	Right	Session 4	Elbow Flexion	2	51.475	69.8001
P10	Right	Right	Session 4	Elbow Flexion	3	53.106	72.0117
P10	Right	Right	Session 4	Elbow Flexion	4	53.2039	72.1444
P10	Right	Right	Session 4	Elbow Flexion	5	52.5514	71.2598
P10	Right	Right	Session 4	Knee Extension	1	153.74	208.471
P10	Right	Right	Session 4	Knee Extension	2	142.665	193.454
P10	Right	Right	Session 4	Knee Extension	3	149.173	202.279
P10	Right	Right	Session 4	Knee Extension	4	145.177	196.86
P10	Right	Right	Session 4	Knee Extension	5	145.52	197.324
P10	Right	Right	Session 4	Grip Strength	1	48	48
P10	Right	Right	Session 4	Grip Strength	2	49	49
P10	Right	Right	Session 4	Grip Strength	3	49	49
P10	Right	Right	Session 4	Grip Strength	4	46	46
P10	Right	Right	Session 4	Grip Strength	5	50	50
P11	Right	Right	Session 1	Elbow Flexion	1	39.4054	53.4338
P11	Right	Right	Session 1	Elbow Flexion	2	37.8396	51.3106
P11	Right	Right	Session 1	Elbow Flexion	3	37.595	50.9788
P11	Right	Right	Session 1	Elbow Flexion	4	33.3543	45.2285
P11	Right	Right	Session 1	Elbow Flexion	5	34.3656	46.5997
P11	Right	Right	Session 1	Knee Extension	1	185.235	251.179
P11	Right	Right	Session 1	Knee Extension	2	180.717	245.052
P11	Right	Right	Session 1	Knee Extension	3	188.562	255.69
P11	Right	Right	Session 1	Knee Extension	4	180.88	245.273
P11	Right	Right	Session 1	Knee Extension	5	190.552	258.389
P11	Right	Right	Session 1	Grip Strength	1	33	33
P11	Right	Right	Session 1	Grip Strength	2	37	37
P11	Right	Right	Session 1	Grip Strength	3	36	36
P11	Right	Right	Session 1	Grip Strength	4	31	31
P11	Right	Right	Session 1	Grip Strength	5	31	31
P11	Right	Right	Session 2	Elbow Flexion	1	33.7784	45.8035
P11	Right	Right	Session 2	Elbow Flexion	2	32.4247	43.9678
P11	Right	Right	Session 2	Elbow Flexion	3	33.4359	45.3391
P11	Right	Right	Session 2	Elbow Flexion	4	31.2993	42.4418
P11	Right	Right	Session 2	Elbow Flexion	5	31.6581	42.9284
P11	Right	Right	Session 2	Knee Extension	1	204.155	276.834
P11	Right	Right	Session 2	Knee Extension	2	193.537	262.436
P11	Right	Right	Session 2	Knee Extension	3	191.204	259.273
P11	Right	Right	Session 2	Knee Extension	4	191.302	259.406
P11	Right	Right	Session 2	Knee Extension	5	196.391	266.306
P11	Right	Right	Session 2	Grip Strength	1	29	29
P11	Right	Right	Session 2	Grip Strength	2	33	33
P11	Right	Right	Session 2	Grip Strength	3	32	32
P11	Right	Right	Session 2	Grip Strength	4	30	30
P11	Right	Right	Session 2	Grip Strength	5	28	28
P11	Right	Right	Session 3	Elbow Flexion	1	39.4217	53.4559
P11	Right	Right	Session 3	Elbow Flexion	2	33.1749	44.9852
P11	Right	Right	Session 3	Elbow Flexion	3	32.7998	44.4765
P11	Right	Right	Session 3	Elbow Flexion	4	31.5765	42.8178
P11	Right	Right	Session 3	Elbow Flexion	5	32.4573	44.0121
P11	Right	Right	Session 3	Knee Extension	1	169.854	230.322
P11	Right	Right	Session 3	Knee Extension	2	166.25	225.435
P11	Right	Right	Session 3	Knee Extension	3	166.331	225.545
P11	Right	Right	Session 3	Knee Extension	4	170.376	231.03
P11	Right	Right	Session 3	Knee Extension	5	178.695	242.31
P11	Right	Right	Session 3	Grip Strength	1	30	30
P11	Right	Right	Session 3	Grip Strength	2	30	30
P11	Right	Right	Session 3	Grip Strength	3	32	32
P11	Right	Right	Session 3	Grip Strength	4	32	32
P11	Right	Right	Session 3	Grip Strength	5	31	31
P11	Right	Right	Session 4	Elbow Flexion	1	36.2576	49.1653
P11	Right	Right	Session 4	Elbow Flexion	2	33.8763	45.9362
P11	Right	Right	Session 4	Elbow Flexion	3	31.8375	43.1716
P11	Right	Right	Session 4	Elbow Flexion	4	32.914	44.6313
P11	Right	Right	Session 4	Elbow Flexion	5	35.018	47.4844
P11	Right	Right	Session 4	Knee Extension	1	152.288	206.503
P11	Right	Right	Session 4	Knee Extension	2	156.725	212.519
P11	Right	Right	Session 4	Knee Extension	3	153.626	208.316
P11	Right	Right	Session 4	Knee Extension	4	154.148	209.024
P11	Right	Right	Session 4	Knee Extension	5	159.188	215.858
P11	Right	Right	Session 4	Grip Strength	1	34	34
P11	Right	Right	Session 4	Grip Strength	2	30	30
P11	Right	Right	Session 4	Grip Strength	3	36	36
P11	Right	Right	Session 4	Grip Strength	4	34	34
P11	Right	Right	Session 4	Grip Strength	5	32	32
P12	Right	Right	Session 1	Elbow Flexion	1	44.0701	59.7591
P12	Right	Right	Session 1	Elbow Flexion	2	42.064	57.0388
P12	Right	Right	Session 1	Elbow Flexion	3	44.3148	60.0909
P12	Right	Right	Session 1	Elbow Flexion	4	43.1242	58.4763
P12	Right	Right	Session 1	Elbow Flexion	5	49.11	66.5931
P12	Right	Right	Session 1	Knee Extension	1	115.166	156.166
P12	Right	Right	Session 1	Knee Extension	2	106.473	144.377
P12	Right	Right	Session 1	Knee Extension	3	118.33	160.456
P12	Right	Right	Session 1	Knee Extension	4	143.073	194.007
P12	Right	Right	Session 1	Knee Extension	5	122	165.432
P12	Right	Right	Session 1	Grip Strength	1	54	54
P12	Right	Right	Session 1	Grip Strength	2	58	58
P12	Right	Right	Session 1	Grip Strength	3	54	54
P12	Right	Right	Session 1	Grip Strength	4	55	55
P12	Right	Right	Session 1	Grip Strength	5	51	51
P12	Right	Right	Session 2	Elbow Flexion	1	46.5167	63.0766
P12	Right	Right	Session 2	Elbow Flexion	2	56.3843	76.4572
P12	Right	Right	Session 2	Elbow Flexion	3	48.0009	65.0892
P12	Right	Right	Session 2	Elbow Flexion	4	52.5188	71.2155
P12	Right	Right	Session 2	Elbow Flexion	5	37.3993	50.7134
P12	Right	Right	Session 2	Knee Extension	1	180.326	244.521
P12	Right	Right	Session 2	Knee Extension	2	151	204.756
P12	Right	Right	Session 2	Knee Extension	3	162.661	220.569
P12	Right	Right	Session 2	Knee Extension	4	162.874	220.857
P12	Right	Right	Session 2	Knee Extension	5	174.666	236.847
P12	Right	Right	Session 2	Grip Strength	1	50	50
P12	Right	Right	Session 2	Grip Strength	2	48	48
P12	Right	Right	Session 2	Grip Strength	3	50	50
P12	Right	Right	Session 2	Grip Strength	4	48	48
P12	Right	Right	Session 2	Grip Strength	5	42	42
P12	Right	Right	Session 3	Elbow Flexion	1	50.1865	68.0528
P12	Right	Right	Session 3	Elbow Flexion	2	52.9918	71.8569
P12	Right	Right	Session 3	Elbow Flexion	3	51.1814	69.402
P12	Right	Right	Session 3	Elbow Flexion	4	49.8276	67.5663
P12	Right	Right	Session 3	Elbow Flexion	5	52.0295	70.552
P12	Right	Right	Session 3	Knee Extension	1	153.985	208.803
P12	Right	Right	Session 3	Knee Extension	2	156.839	212.673
P12	Right	Right	Session 3	Knee Extension	3	164.309	222.803
P12	Right	Right	Session 3	Knee Extension	4	159.856	216.765
P12	Right	Right	Session 3	Knee Extension	5	157.915	214.133
P12	Right	Right	Session 3	Grip Strength	1	50	50
P12	Right	Right	Session 3	Grip Strength	2	54	54
P12	Right	Right	Session 3	Grip Strength	3	51	51
P12	Right	Right	Session 3	Grip Strength	4	46	46
P12	Right	Right	Session 3	Grip Strength	5	48	48
P12	Right	Right	Session 4	Elbow Flexion	1	52.3883	71.0386
P12	Right	Right	Session 4	Elbow Flexion	2	51.7522	70.176
P12	Right	Right	Session 4	Elbow Flexion	3	52.0458	70.5741
P12	Right	Right	Session 4	Elbow Flexion	4	51.6544	70.0433
P12	Right	Right	Session 4	Elbow Flexion	5	48.6859	66.0181
P12	Right	Right	Session 4	Knee Extension	1	152.614	206.945
P12	Right	Right	Session 4	Knee Extension	2	152.239	206.436
P12	Right	Right	Session 4	Knee Extension	3	157.426	213.47
P12	Right	Right	Session 4	Knee Extension	4	150.494	204.07
P12	Right	Right	Session 4	Knee Extension	5	151.505	205.441
P12	Right	Right	Session 4	Grip Strength	1	51	51
P12	Right	Right	Session 4	Grip Strength	2	50	50
P12	Right	Right	Session 4	Grip Strength	3	46	46
P12	Right	Right	Session 4	Grip Strength	4	44	44
P12	Right	Right	Session 4	Grip Strength	5	48	48
P13	Right	Right	Session 1	Elbow Flexion	1	19.295	26.164
P13	Right	Right	Session 1	Elbow Flexion	2	19.6048	26.5842
P13	Right	Right	Session 1	Elbow Flexion	3	20.3388	27.5794
P13	Right	Right	Session 1	Elbow Flexion	4	22.5244	30.5431
P13	Right	Right	Session 1	Elbow Flexion	5	20.7303	28.1102
P13	Right	Right	Session 1	Knee Extension	1	72.7761	98.6844
P13	Right	Right	Session 1	Knee Extension	2	83.9159	113.79
P13	Right	Right	Session 1	Knee Extension	3	93.6368	126.972
P13	Right	Right	Session 1	Knee Extension	4	95.3168	129.25
P13	Right	Right	Session 1	Knee Extension	5	98.0079	132.899
P13	Right	Right	Session 1	Grip Strength	1	22	22
P13	Right	Right	Session 1	Grip Strength	2	22	22
P13	Right	Right	Session 1	Grip Strength	3	22	22
P13	Right	Right	Session 1	Grip Strength	4	21	21
P13	Right	Right	Session 1	Grip Strength	5	22	22
P13	Right	Right	Session 2	Elbow Flexion	1	19.3276	26.2082
P13	Right	Right	Session 2	Elbow Flexion	2	18.1369	24.5937
P13	Right	Right	Session 2	Elbow Flexion	3	18.3816	24.9254
P13	Right	Right	Session 2	Elbow Flexion	4	19.507	26.4515
P13	Right	Right	Session 2	Elbow Flexion	5	19.507	26.4515
P13	Right	Right	Session 2	Knee Extension	1	104.989	142.365
P13	Right	Right	Session 2	Knee Extension	2	106.228	144.046
P13	Right	Right	Session 2	Knee Extension	3	112.41	152.428
P13	Right	Right	Session 2	Knee Extension	4	116.504	157.979
P13	Right	Right	Session 2	Knee Extension	5	102.558	139.069
P13	Right	Right	Session 2	Grip Strength	1	22	22
P13	Right	Right	Session 2	Grip Strength	2	23	23
P13	Right	Right	Session 2	Grip Strength	3	25	25
P13	Right	Right	Session 2	Grip Strength	4	26	26
P13	Right	Right	Session 2	Grip Strength	5	25	25
P13	Right	Right	Session 3	Elbow Flexion	1	18.6589	25.3014
P13	Right	Right	Session 3	Elbow Flexion	2	17.3214	23.4878
P13	Right	Right	Session 3	Elbow Flexion	3	18.8872	25.611
P13	Right	Right	Session 3	Elbow Flexion	4	18.4142	24.9697
P13	Right	Right	Session 3	Elbow Flexion	5	18.088	24.5273
P13	Right	Right	Session 3	Knee Extension	1	95.2189	129.117
P13	Right	Right	Session 3	Knee Extension	2	93.49	126.772
P13	Right	Right	Session 3	Knee Extension	3	97.2903	131.926
P13	Right	Right	Session 3	Knee Extension	4	98.7419	133.894
P13	Right	Right	Session 3	Knee Extension	5	98.0079	132.899
P13	Right	Right	Session 3	Grip Strength	1	28	28
P13	Right	Right	Session 3	Grip Strength	2	28	28
P13	Right	Right	Session 3	Grip Strength	3	27	27
P13	Right	Right	Session 3	Grip Strength	4	26	26
P13	Right	Right	Session 3	Grip Strength	5	27	27
P13	Right	Right	Session 4	Elbow Flexion	1	18.5936	25.2129
P13	Right	Right	Session 4	Elbow Flexion	2	17.7292	24.0408
P13	Right	Right	Session 4	Elbow Flexion	3	18.9361	25.6774
P13	Right	Right	Session 4	Elbow Flexion	4	18.5447	25.1466
P13	Right	Right	Session 4	Elbow Flexion	5	19.1482	25.9649
P13	Right	Right	Session 4	Knee Extension	1	125.491	170.165
P13	Right	Right	Session 4	Knee Extension	2	120.027	162.756
P13	Right	Right	Session 4	Knee Extension	3	136.794	185.492
P13	Right	Right	Session 4	Knee Extension	4	127.464	172.841
P13	Right	Right	Session 4	Knee Extension	5	121.527	164.791
P13	Right	Right	Session 4	Grip Strength	1	21	21
P13	Right	Right	Session 4	Grip Strength	2	22	22
P13	Right	Right	Session 4	Grip Strength	3	19	19
P13	Right	Right	Session 4	Grip Strength	4	20	20
P13	Right	Right	Session 4	Grip Strength	5	20	20
P14	Right	Right	Session 1	Elbow Flexion	1	73.5916	99.7902
P14	Right	Right	Session 1	Elbow Flexion	2	68.9432	93.487
P14	Right	Right	Session 1	Elbow Flexion	3	65.8606	89.3069
P14	Right	Right	Session 1	Elbow Flexion	4	65.306	88.555
P14	Right	Right	Session 1	Elbow Flexion	5	61.5221	83.4239
P14	Right	Right	Session 1	Knee Extension	1	277.632	376.469
P14	Right	Right	Session 1	Knee Extension	2	232.975	315.914
P14	Right	Right	Session 1	Knee Extension	3	244.066	330.953
P14	Right	Right	Session 1	Knee Extension	4	246.202	333.85
P14	Right	Right	Session 1	Knee Extension	5	251.519	341.06
P14	Right	Right	Session 1	Grip Strength	1	56	56
P14	Right	Right	Session 1	Grip Strength	2	56	56
P14	Right	Right	Session 1	Grip Strength	3	56	56
P14	Right	Right	Session 1	Grip Strength	4	56	56
P14	Right	Right	Session 1	Grip Strength	5	54	54
P14	Right	Right	Session 2	Elbow Flexion	1	64.2132	87.0731
P14	Right	Right	Session 2	Elbow Flexion	2	64.9635	88.0905
P14	Right	Right	Session 2	Elbow Flexion	3	62.4191	84.6403
P14	Right	Right	Session 2	Elbow Flexion	4	57.999	78.6467
P14	Right	Right	Session 2	Elbow Flexion	5	58.6188	79.4871
P14	Right	Right	Session 2	Knee Extension	1	276.98	375.584
P14	Right	Right	Session 2	Knee Extension	2	269.95	366.052
P14	Right	Right	Session 2	Knee Extension	3	242.533	328.874
P14	Right	Right	Session 2	Knee Extension	4	256.967	348.447
P14	Right	Right	Session 2	Knee Extension	5	187.942	254.85
P14	Right	Right	Session 2	Grip Strength	1	56	56
P14	Right	Right	Session 2	Grip Strength	2	53	53
P14	Right	Right	Session 2	Grip Strength	3	53	53
P14	Right	Right	Session 2	Grip Strength	4	52	52
P14	Right	Right	Session 2	Grip Strength	5	51	51
P14	Right	Right	Session 3	Elbow Flexion	1	68.4865	92.8677
P14	Right	Right	Session 3	Elbow Flexion	2	66.8718	90.6781
P14	Right	Right	Session 3	Elbow Flexion	3	64.6862	87.7145
P14	Right	Right	Session 3	Elbow Flexion	4	64.1806	87.0289
P14	Right	Right	Session 3	Elbow Flexion	5	64.7188	87.7587
P14	Right	Right	Session 3	Knee Extension	1	256.771	348.182
P14	Right	Right	Session 3	Knee Extension	2	233.546	316.688
P14	Right	Right	Session 3	Knee Extension	3	242.092	328.277
P14	Right	Right	Session 3	Knee Extension	4	257.668	349.398
P14	Right	Right	Session 3	Knee Extension	5	255.14	345.97
P14	Right	Right	Session 3	Grip Strength	1	50	50
P14	Right	Right	Session 3	Grip Strength	2	50	50
P14	Right	Right	Session 3	Grip Strength	3	50	50
P14	Right	Right	Session 3	Grip Strength	4	55	55
P14	Right	Right	Session 3	Grip Strength	5	55	55
P14	Right	Right	Session 4	Elbow Flexion	1	71.9116	97.5122
P14	Right	Right	Session 4	Elbow Flexion	2	65.2082	88.4223
P14	Right	Right	Session 4	Elbow Flexion	3	61.1632	82.9373
P14	Right	Right	Session 4	Elbow Flexion	4	60.8533	82.5171
P14	Right	Right	Session 4	Elbow Flexion	5	62.1092	84.2201
P14	Right	Right	Session 4	Knee Extension	1	264.046	358.046
P14	Right	Right	Session 4	Knee Extension	2	231.996	314.587
P14	Right	Right	Session 4	Knee Extension	3	224.575	304.524
P14	Right	Right	Session 4	Knee Extension	4	218.703	296.562
P14	Right	Right	Session 4	Knee Extension	5	221.753	300.698
P14	Right	Right	Session 4	Grip Strength	1	50	50
P14	Right	Right	Session 4	Grip Strength	2	52	52
P14	Right	Right	Session 4	Grip Strength	3	46	46
P14	Right	Right	Session 4	Grip Strength	4	52	52
P14	Right	Right	Session 4	Grip Strength	5	52	52
P15	Right	Right	Session 1	Elbow Flexion	1	24.8078	33.6394
P15	Right	Right	Session 1	Elbow Flexion	2	24.5632	33.3076
P15	Right	Right	Session 1	Elbow Flexion	3	22.6059	30.6536
P15	Right	Right	Session 1	Elbow Flexion	4	21.7252	29.4593
P15	Right	Right	Session 1	Elbow Flexion	5	21.2196	28.7737
P15	Right	Right	Session 1	Knee Extension	1	112.035	151.919
P15	Right	Right	Session 1	Knee Extension	2	123.191	167.047
P15	Right	Right	Session 1	Knee Extension	3	132.341	179.454
P15	Right	Right	Session 1	Knee Extension	4	134.2	181.976
P15	Right	Right	Session 1	Knee Extension	5	136.81	185.514
P15	Right	Right	Session 1	Grip Strength	1	28	28
P15	Right	Right	Session 1	Grip Strength	2	27	27
P15	Right	Right	Session 1	Grip Strength	3	24	24
P15	Right	Right	Session 1	Grip Strength	4	25	25
P15	Right	Right	Session 1	Grip Strength	5	26	26
P15	Right	Right	Session 2	Elbow Flexion	1	21.1054	28.6189
P15	Right	Right	Session 2	Elbow Flexion	2	21.7415	29.4815
P15	Right	Right	Session 2	Elbow Flexion	3	23.6498	32.0691
P15	Right	Right	Session 2	Elbow Flexion	4	22.6712	30.7421
P15	Right	Right	Session 2	Elbow Flexion	5	20.5672	27.8891
P15	Right	Right	Session 2	Knee Extension	1	105.592	143.183
P15	Right	Right	Session 2	Knee Extension	2	102.656	139.202
P15	Right	Right	Session 2	Knee Extension	3	97.9427	132.81
P15	Right	Right	Session 2	Knee Extension	4	96.8662	131.351
P15	Right	Right	Session 2	Knee Extension	5	94.2403	127.79
P15	Right	Right	Session 2	Grip Strength	1	26	26
P15	Right	Right	Session 2	Grip Strength	2	28	28
P15	Right	Right	Session 2	Grip Strength	3	26	26
P15	Right	Right	Session 2	Grip Strength	4	25	25
P15	Right	Right	Session 2	Grip Strength	5	25	25
P15	Right	Right	Session 3	Elbow Flexion	1	25.8027	34.9885
P15	Right	Right	Session 3	Elbow Flexion	2	26.6508	36.1386
P15	Right	Right	Session 3	Elbow Flexion	3	27.8578	37.7752
P15	Right	Right	Session 3	Elbow Flexion	4	26.8955	36.4703
P15	Right	Right	Session 3	Elbow Flexion	5	28.2003	38.2396
P15	Right	Right	Session 3	Knee Extension	1	149.728	203.031
P15	Right	Right	Session 3	Knee Extension	2	142.388	193.078
P15	Right	Right	Session 3	Knee Extension	3	143.579	194.693
P15	Right	Right	Session 3	Knee Extension	4	138.294	187.527
P15	Right	Right	Session 3	Knee Extension	5	138.343	187.593
P15	Right	Right	Session 3	Grip Strength	1	27	27
P15	Right	Right	Session 3	Grip Strength	2	28	28
P15	Right	Right	Session 3	Grip Strength	3	27	27
P15	Right	Right	Session 3	Grip Strength	4	26	26
P15	Right	Right	Session 3	Grip Strength	5	25	25
P15	Right	Right	Session 4	Elbow Flexion	1	26.8955	36.4703
P15	Right	Right	Session 4	Elbow Flexion	2	31.0709	42.1322
P15	Right	Right	Session 4	Elbow Flexion	3	24.5632	33.3076
P15	Right	Right	Session 4	Elbow Flexion	4	22.3776	30.344
P15	Right	Right	Session 4	Elbow Flexion	5	25.395	34.4356
P15	Right	Right	Session 4	Knee Extension	1	154.523	209.533
P15	Right	Right	Session 4	Knee Extension	2	144.834	196.396
P15	Right	Right	Session 4	Knee Extension	3	141.638	192.061
P15	Right	Right	Session 4	Knee Extension	4	144.916	196.506
P15	Right	Right	Session 4	Knee Extension	5	139.028	188.522
P15	Right	Right	Session 4	Grip Strength	1	26	26
P15	Right	Right	Session 4	Grip Strength	2	24	24
P15	Right	Right	Session 4	Grip Strength	3	24	24
P15	Right	Right	Session 4	Grip Strength	4	22	22
P15	Right	Right	Session 4	Grip Strength	5	26	26
P16	Right	Right	Session 1	Elbow Flexion	1	55.4547	75.1965
P16	Right	Right	Session 1	Elbow Flexion	2	55.2916	74.9753
P16	Right	Right	Session 1	Elbow Flexion	3	61.3263	83.1585
P16	Right	Right	Session 1	Elbow Flexion	4	57.102	77.4303
P16	Right	Right	Session 1	Elbow Flexion	5	59.1408	80.1949
P16	Right	Right	Session 1	Knee Extension	1	214.283	290.568
P16	Right	Right	Session 1	Knee Extension	2	231.833	314.366
P16	Right	Right	Session 1	Knee Extension	3	233.856	317.108
P16	Right	Right	Session 1	Knee Extension	4	248.975	337.61
P16	Right	Right	Session 1	Knee Extension	5	242.435	328.741
P16	Right	Right	Session 1	Grip Strength	1	52	52
P16	Right	Right	Session 1	Grip Strength	2	48	48
P16	Right	Right	Session 1	Grip Strength	3	44	44
P16	Right	Right	Session 1	Grip Strength	4	46	46
P16	Right	Right	Session 1	Grip Strength	5	43	43
P16	Right	Right	Session 2	Elbow Flexion	1	57.0694	77.3861
P16	Right	Right	Session 2	Elbow Flexion	2	56.6779	76.8553
P16	Right	Right	Session 2	Elbow Flexion	3	55.9929	75.9264
P16	Right	Right	Session 2	Elbow Flexion	4	56.9063	77.1649
P16	Right	Right	Session 2	Elbow Flexion	5	56.6453	76.811
P16	Right	Right	Session 2	Knee Extension	1	216.192	293.156
P16	Right	Right	Session 2	Knee Extension	2	240.624	326.287
P16	Right	Right	Session 2	Knee Extension	3	252.139	341.901
P16	Right	Right	Session 2	Knee Extension	4	283.129	383.922
P16	Right	Right	Session 2	Knee Extension	5	304.185	412.475
P16	Right	Right	Session 2	Grip Strength	1	46	46
P16	Right	Right	Session 2	Grip Strength	2	40	40
P16	Right	Right	Session 2	Grip Strength	3	40	40
P16	Right	Right	Session 2	Grip Strength	4	46	46
P16	Right	Right	Session 2	Grip Strength	5	42	42
P16	Right	Right	Session 3	Elbow Flexion	1	59.0429	80.0622
P16	Right	Right	Session 3	Elbow Flexion	2	57.0694	77.3861
P16	Right	Right	Session 3	Elbow Flexion	3	58.1132	78.8015
P16	Right	Right	Session 3	Elbow Flexion	4	58.5699	79.4208
P16	Right	Right	Session 3	Elbow Flexion	5	58.6351	79.5092
P16	Right	Right	Session 3	Knee Extension	1	292.474	396.595
P16	Right	Right	Session 3	Knee Extension	2	276.833	375.385
P16	Right	Right	Session 3	Knee Extension	3	276.425	374.832
P16	Right	Right	Session 3	Knee Extension	4	251.144	340.552
P16	Right	Right	Session 3	Knee Extension	5	252.237	342.034
P16	Right	Right	Session 3	Grip Strength	1	42	42
P16	Right	Right	Session 3	Grip Strength	2	42	42
P16	Right	Right	Session 3	Grip Strength	3	42	42
P16	Right	Right	Session 3	Grip Strength	4	40	40
P16	Right	Right	Session 3	Grip Strength	5	44	44
P16	Right	Right	Session 4	Elbow Flexion	1	63.7565	86.4539
P16	Right	Right	Session 4	Elbow Flexion	2	60.2988	81.7651
P16	Right	Right	Session 4	Elbow Flexion	3	62.5822	84.8615
P16	Right	Right	Session 4	Elbow Flexion	4	64.5557	87.5376
P16	Right	Right	Session 4	Elbow Flexion	5	60.9023	82.5835
P16	Right	Right	Session 4	Knee Extension	1	225.912	306.337
P16	Right	Right	Session 4	Knee Extension	2	170.637	231.384
P16	Right	Right	Session 4	Knee Extension	3	191.041	259.052
P16	Right	Right	Session 4	Knee Extension	4	181.174	245.671
P16	Right	Right	Session 4	Knee Extension	5	185.3	251.267
P16	Right	Right	Session 4	Grip Strength	1	39	39
P16	Right	Right	Session 4	Grip Strength	2	38	38
P16	Right	Right	Session 4	Grip Strength	3	42	42
P16	Right	Right	Session 4	Grip Strength	4	44	44
P16	Right	Right	Session 4	Grip Strength	5	50	50
P17	Right	Right	Session 1	Elbow Flexion	1	22.7201	30.8085
P17	Right	Right	Session 1	Elbow Flexion	2	19.9311	27.0265
P17	Right	Right	Session 1	Elbow Flexion	3	18.4305	24.9918
P17	Right	Right	Session 1	Elbow Flexion	4	14.9728	20.3031
P17	Right	Right	Session 1	Elbow Flexion	5	19.246	26.0976
P17	Right	Right	Session 1	Knee Extension	1	98.2037	133.164
P17	Right	Right	Session 1	Knee Extension	2	91.7938	124.472
P17	Right	Right	Session 1	Knee Extension	3	93.5879	126.905
P17	Right	Right	Session 1	Knee Extension	4	96.9478	131.461
P17	Right	Right	Session 1	Knee Extension	5	96.4585	130.798
P17	Right	Right	Session 1	Grip Strength	1	31	31
P17	Right	Right	Session 1	Grip Strength	2	30	30
P17	Right	Right	Session 1	Grip Strength	3	29	29
P17	Right	Right	Session 1	Grip Strength	4	29	29
P17	Right	Right	Session 1	Grip Strength	5	31	31
P17	Right	Right	Session 2	Elbow Flexion	1	23.5193	31.8922
P17	Right	Right	Session 2	Elbow Flexion	2	22.5081	30.5209
P17	Right	Right	Session 2	Elbow Flexion	3	23.3399	31.6489
P17	Right	Right	Session 2	Elbow Flexion	4	24.3348	32.998
P17	Right	Right	Session 2	Elbow Flexion	5	21.9209	29.7247
P17	Right	Right	Session 2	Knee Extension	1	82.8558	112.352
P17	Right	Right	Session 2	Knee Extension	2	84.0954	114.033
P17	Right	Right	Session 2	Knee Extension	3	87.0964	118.103
P17	Right	Right	Session 2	Knee Extension	4	93.6368	126.972
P17	Right	Right	Session 2	Knee Extension	5	88.2871	119.717
P17	Right	Right	Session 2	Grip Strength	1	33	33
P17	Right	Right	Session 2	Grip Strength	2	28	28
P17	Right	Right	Session 2	Grip Strength	3	27	27
P17	Right	Right	Session 2	Grip Strength	4	28	28
P17	Right	Right	Session 2	Grip Strength	5	30	30
P17	Right	Right	Session 3	Elbow Flexion	1	23.9923	32.5335
P17	Right	Right	Session 3	Elbow Flexion	2	23.3073	31.6047
P17	Right	Right	Session 3	Elbow Flexion	3	22.4918	30.4988
P17	Right	Right	Session 3	Elbow Flexion	4	20.665	28.0218
P17	Right	Right	Session 3	Elbow Flexion	5	23.4704	31.8258
P17	Right	Right	Session 3	Knee Extension	1	69.4651	94.1947
P17	Right	Right	Session 3	Knee Extension	2	72.0258	97.667
P17	Right	Right	Session 3	Knee Extension	3	73.5916	99.7902
P17	Right	Right	Session 3	Knee Extension	4	77.2777	104.789
P17	Right	Right	Session 3	Knee Extension	5	77.555	105.165
P17	Right	Right	Session 3	Grip Strength	1	24	24
P17	Right	Right	Session 3	Grip Strength	2	24	24
P17	Right	Right	Session 3	Grip Strength	3	26	26
P17	Right	Right	Session 3	Grip Strength	4	28	28
P17	Right	Right	Session 3	Grip Strength	5	26	26
P17	Right	Right	Session 4	Elbow Flexion	1	22.8343	30.9633
P17	Right	Right	Session 4	Elbow Flexion	2	23.1115	31.3392
P17	Right	Right	Session 4	Elbow Flexion	3	23.1115	31.3392
P17	Right	Right	Session 4	Elbow Flexion	4	23.3236	31.6268
P17	Right	Right	Session 4	Elbow Flexion	5	24.8078	33.6394
P17	Right	Right	Session 4	Knee Extension	1	76.7068	104.014
P17	Right	Right	Session 4	Knee Extension	2	99.3128	134.668
P17	Right	Right	Session 4	Knee Extension	3	88.9232	120.58
P17	Right	Right	Session 4	Knee Extension	4	82.1381	111.379
P17	Right	Right	Session 4	Knee Extension	5	89.9996	122.04
P17	Right	Right	Session 4	Grip Strength	1	22	22
P17	Right	Right	Session 4	Grip Strength	2	20	20
P17	Right	Right	Session 4	Grip Strength	3	16	16
P17	Right	Right	Session 4	Grip Strength	4	16	16
P17	Right	Right	Session 4	Grip Strength	5	17	17
P18	Right	Right	Session 1	Elbow Flexion	1	44.1028	59.8033
P18	Right	Right	Session 1	Elbow Flexion	2	41.7215	56.5743
P18	Right	Right	Session 1	Elbow Flexion	3	42.5533	57.7023
P18	Right	Right	Session 1	Elbow Flexion	4	39.4544	53.5001
P18	Right	Right	Session 1	Elbow Flexion	5	38.0191	51.5538
P18	Right	Right	Session 1	Knee Extension	1	124.382	168.661
P18	Right	Right	Session 1	Knee Extension	2	124.871	169.325
P18	Right	Right	Session 1	Knee Extension	3	123.566	167.556
P18	Right	Right	Session 1	Knee Extension	4	127.399	172.753
P18	Right	Right	Session 1	Knee Extension	5	120.01	162.734
P18	Right	Right	Session 1	Grip Strength	1	26	26
P18	Right	Right	Session 1	Grip Strength	2	26	26
P18	Right	Right	Session 1	Grip Strength	3	27	27
P18	Right	Right	Session 1	Grip Strength	4	24	24
P18	Right	Right	Session 1	Grip Strength	5	28	28
P18	Right	Right	Session 2	Elbow Flexion	1	40.5308	54.9598
P18	Right	Right	Session 2	Elbow Flexion	2	33.9578	46.0468
P18	Right	Right	Session 2	Elbow Flexion	3	37.1057	50.3153
P18	Right	Right	Session 2	Elbow Flexion	4	35.491	48.1258
P18	Right	Right	Session 2	Elbow Flexion	5	36.2086	49.0989
P18	Right	Right	Session 2	Knee Extension	1	143.301	194.317
P18	Right	Right	Session 2	Knee Extension	2	129.715	175.894
P18	Right	Right	Session 2	Knee Extension	3	121.886	165.278
P18	Right	Right	Session 2	Knee Extension	4	109.996	149.154
P18	Right	Right	Session 2	Knee Extension	5	122.799	166.516
P18	Right	Right	Session 2	Grip Strength	1	26	26
P18	Right	Right	Session 2	Grip Strength	2	26	26
P18	Right	Right	Session 2	Grip Strength	3	25	25
P18	Right	Right	Session 2	Grip Strength	4	26	26
P18	Right	Right	Session 2	Grip Strength	5	28	28
P18	Right	Right	Session 3	Elbow Flexion	1	36.5838	49.6076
P18	Right	Right	Session 3	Elbow Flexion	2	33.0608	44.8304
P18	Right	Right	Session 3	Elbow Flexion	3	33.6153	45.5824
P18	Right	Right	Session 3	Elbow Flexion	4	34.284	46.4891
P18	Right	Right	Session 3	Elbow Flexion	5	33.1097	44.8967
P18	Right	Right	Session 3	Knee Extension	1	111.741	151.521
P18	Right	Right	Session 3	Knee Extension	2	102.966	139.622
P18	Right	Right	Session 3	Knee Extension	3	112.981	153.202
P18	Right	Right	Session 3	Knee Extension	4	102.33	138.76
P18	Right	Right	Session 3	Knee Extension	5	120.157	162.933
P18	Right	Right	Session 3	Grip Strength	1	28	28
P18	Right	Right	Session 3	Grip Strength	2	26	26
P18	Right	Right	Session 3	Grip Strength	3	26	26
P18	Right	Right	Session 3	Grip Strength	4	26	26
P18	Right	Right	Session 3	Grip Strength	5	22	22
P18	Right	Right	Session 4	Elbow Flexion	1	34.2188	46.4007
P18	Right	Right	Session 4	Elbow Flexion	2	36.6816	49.7403
P18	Right	Right	Session 4	Elbow Flexion	3	39.1771	53.1241
P18	Right	Right	Session 4	Elbow Flexion	4	36.4533	49.4306
P18	Right	Right	Session 4	Elbow Flexion	5	35.5725	48.2364
P18	Right	Right	Session 4	Knee Extension	1	124.528	168.86
P18	Right	Right	Session 4	Knee Extension	2	116.912	158.532
P18	Right	Right	Session 4	Knee Extension	3	124.121	168.308
P18	Right	Right	Session 4	Knee Extension	4	125.328	169.944
P18	Right	Right	Session 4	Knee Extension	5	117.906	159.881
P18	Right	Right	Session 4	Grip Strength	1	28	28
P18	Right	Right	Session 4	Grip Strength	2	28	28
P18	Right	Right	Session 4	Grip Strength	3	27	27
P18	Right	Right	Session 4	Grip Strength	4	29	29
P18	Right	Right	Session 4	Grip Strength	5	26	26
